# Supplementary material for: Cross-Tissue Regulatory Network Analyses Reveal Novel Susceptibility Genes and Potential Mechanisms for Endometriosis
Source: Biology (Basel). 2024 Oct 26;13(11):871. doi: 10.3390/biology13110871 (PMC11591882; doi:10.3390/biology13110871)
Supplement: Supplementary file 1 [file biology-13-00871-s001.zip › Supplementary_Tables.xlsx]

## Sheet: Table S1
Table S1. The sources for all statistical summary datasets used in this study.
Consortium	Phenotype	Cases	Controls	PMID	Population
GTEx v8	cis-eQTL from Adipose_Subcutaneous	581	/	32913098	European
GTEx v8	cis-eQTL from Adipose_Visceral_Omentum	469	/	32913098	European
GTEx v8	cis-eQTL from Adrenal_Gland	233	/	32913098	European
GTEx v8	cis-eQTL from Artery_Aorta	387	/	32913098	European
GTEx v8	cis-eQTL from Artery_Coronary	213	/	32913098	European
GTEx v8	cis-eQTL from Artery_Tibial	584	/	32913098	European
GTEx v8	cis-eQTL from Brain_Amygdala	129	/	32913098	European
GTEx v8	cis-eQTL from Brain_Anterior_cingulate_cortex_BA24	147	/	32913098	European
GTEx v8	cis-eQTL from Brain_Caudate_basal_ganglia	194	/	32913098	European
GTEx v8	cis-eQTL from Brain_Cerebellar_Hemisphere	175	/	32913098	European
GTEx v8	cis-eQTL from Brain_Cerebellum	209	/	32913098	European
GTEx v8	cis-eQTL from Brain_Cortex	205	/	32913098	European
GTEx v8	cis-eQTL from Brain_Frontal_Cortex_BA9	175	/	32913098	European
GTEx v8	cis-eQTL from Brain_Hippocampus	165	/	32913098	European
GTEx v8	cis-eQTL from Brain_Hypothalamus	170	/	32913098	European
GTEx v8	cis-eQTL from Brain_Nucleus_accumbens_basal_ganglia	202	/	32913098	European
GTEx v8	cis-eQTL from Brain_Putamen_basal_ganglia	170	/	32913098	European
GTEx v8	cis-eQTL from Brain_Spinal_cord_cervical_c-1	126	/	32913098	European
GTEx v8	cis-eQTL from Brain_Substantia_nigra	114	/	32913098	European
GTEx v8	cis-eQTL from Breast_Mammary_Tissue	396	/	32913098	European
GTEx v8	cis-eQTL from Cells_Cultured_fibroblasts	483	/	32913098	European
GTEx v8	cis-eQTL from Cells_EBV-transformed_lymphocytes	147	/	32913098	European
GTEx v8	cis-eQTL from Colon_Sigmoid	318	/	32913098	European
GTEx v8	cis-eQTL from Colon_Transverse	368	/	32913098	European
GTEx v8	cis-eQTL from Esophagus_Gastroesophageal_Junction	330	/	32913098	European
GTEx v8	cis-eQTL from Esophagus_Mucosa	497	/	32913098	European
GTEx v8	cis-eQTL from Esophagus_Muscularis	465	/	32913098	European
GTEx v8	cis-eQTL from Heart_Atrial_Appendage	372	/	32913098	European
GTEx v8	cis-eQTL from Heart_Left_Ventricle	386	/	32913098	European
GTEx v8	cis-eQTL from Kidney_Cortex	73	/	32913098	European
GTEx v8	cis-eQTL from Liver	208	/	32913098	European
GTEx v8	cis-eQTL from Lung	515	/	32913098	European
GTEx v8	cis-eQTL from Minor_Salivary_Gland	144	/	32913098	European
GTEx v8	cis-eQTL from Muscle_Skeletal	706	/	32913098	European
GTEx v8	cis-eQTL from Nerve_Tibial	532	/	32913098	European
GTEx v8	cis-eQTL from Ovary	167	/	32913098	European
GTEx v8	cis-eQTL from Pancreas	305	/	32913098	European
GTEx v8	cis-eQTL from Pituitary	237	/	32913098	European
GTEx v8	cis-eQTL from Skin_Not_Sun_Exposed_Suprapubic	517	/	32913098	European
GTEx v8	cis-eQTL from Skin_Sun_Exposed_Lower_leg	605	/	32913098	European
GTEx v8	cis-eQTL from Small_Intestine_Terminal_Ileum	174	/	32913098	European
GTEx v8	cis-eQTL from Spleen	227	/	32913098	European
GTEx v8	cis-eQTL from Stomach	324	/	32913098	European
GTEx v8	cis-eQTL from Thyroid	574	/	32913098	European
GTEx v8	cis-eQTL from Uterus	129	/	32913098	European
GTEx v8	cis-eQTL from Vagina	141	/	32913098	European
GTEx v8	cis-eQTL from Whole_Blood	670	/	32913098	European
FinnGen	Endometriosis	18260	119468	/	European
FinnGen	Endometriosis of ovary	7096	119468	/	European
FinnGen	Endometriosis of pelvic peritoneum	6893	119468	/	European
FinnGen	Endometriosis of rectovaginal septum and vagina	2930	119468	/	European
FinnGen	Deep endometriosis	3459	221995	/	European
FinnGen	Endometriosis of intestine	492	119468	/	European
FinnGen	EMT of fallopian tube	262	119468	/	European
GIANT	BMI	171977	/	25673413	European
IEU open GWAS	Waist-hip ratio	502773	/	29892013	European
GIANT	HC	224459	/	25673412	European
GIANT	WC	224459	/	25673412	European
IEU open GWAS	Height	458235	/	34226706	European
GIANT	Weight	73137	/	23754948	European
IEU open GWAS	glucose levels	314916	/	34594039	European
Blood Cell Consortium	neu count	563946	/	/	European
IEU open GWAS	RBC count	545203	/	32888493	European
Blood Cell Consortium	WBC count	563946	/	/	European
UK Biobank	Insomnia/sleepless	462341	/	/	European
UK Biobank	Alcohol intake frequency	462346	/	/	European
UK Biobank	Coffee intake	428860	/	/	European
UK Biobank	Ever smoked	280508	180558	/	European
UK Biobank	HDL-C	315133	/	/	European
UK Biobank	LDL-C	440546	/	32203549	European
IEU open GWAS	TC	437878	/	34226706	European
IEU open GWAS	TG	343992	/	34594039	European
IEU open GWAS	VLDL-C	115082	/	35213538	European
UK Biobank	Apoliprotein A	313387	/	/	European
UK Biobank	Apoliprotein B	342590	/	/	European

## Sheet: Table S2
Table S2. Instrumental variables for modifiable risk factors.
pval.exposure	chr.exposure	se.exposure	samplesize.exposure	pos.exposure	beta.exposure	id.exposure	SNP	effect_allele.exposure	other_allele.exposure	eaf.exposure	exposure
1.26009e-15	1	0.001854	545203	26146514	0.01484	ebi-a-GCST90002363	rs1127818	C	G	0.526002	Red blood cell count || id:ebi-a-GCST90002363
4.02004e-10	1	0.002466	545203	39382277	-0.015431	ebi-a-GCST90002363	rs9439093	G	C	0.824601	Red blood cell count || id:ebi-a-GCST90002363
3.98016e-22	1	0.001858	545203	89146852	-0.017979	ebi-a-GCST90002363	rs1002436	G	A	0.567995	Red blood cell count || id:ebi-a-GCST90002363
2.25996e-49	1	0.001904	545203	155178782	0.028134	ebi-a-GCST90002363	rs760077	T	A	0.601474	Red blood cell count || id:ebi-a-GCST90002363
3.94003e-16	1	0.002201	545203	173835211	-0.017933	ebi-a-GCST90002363	rs2067079	T	C	0.224258	Red blood cell count || id:ebi-a-GCST90002363
2.52e-37	1	0.001911	545203	231488524	0.024406	ebi-a-GCST90002363	rs2437150	T	C	0.629133	Red blood cell count || id:ebi-a-GCST90002363
1.30918e-101	1	0.001946	545203	248039451	0.041658	ebi-a-GCST90002363	rs3811444	T	C	0.335726	Red blood cell count || id:ebi-a-GCST90002363
5.1e-09	1	0.003194	545203	2218937	-0.018678	ebi-a-GCST90002363	rs58212916	G	A	0.117512	Red blood cell count || id:ebi-a-GCST90002363
2.44006e-13	1	0.002009	545203	3311261	-0.01472	ebi-a-GCST90002363	rs6702992	T	C	0.630829	Red blood cell count || id:ebi-a-GCST90002363
2.22998e-10	1	0.002504	545203	12661179	-0.015902	ebi-a-GCST90002363	rs13376289	T	G	0.168359	Red blood cell count || id:ebi-a-GCST90002363
5.19039e-12	1	0.001914	545203	15849051	0.01322	ebi-a-GCST90002363	rs933705	A	T	0.520145	Red blood cell count || id:ebi-a-GCST90002363
2.01002e-10	1	0.00214	545203	33790496	-0.013624	ebi-a-GCST90002363	rs11554674	A	G	0.244838	Red blood cell count || id:ebi-a-GCST90002363
8.73977e-16	1	0.00187	545203	44230258	-0.015051	ebi-a-GCST90002363	rs10890279	A	G	0.418646	Red blood cell count || id:ebi-a-GCST90002363
2.48028e-22	1	0.002314	545203	47961691	-0.022508	ebi-a-GCST90002363	rs10157710	T	C	0.803022	Red blood cell count || id:ebi-a-GCST90002363
2.83009e-12	1	0.001934	545203	53208562	-0.013523	ebi-a-GCST90002363	rs7542570	T	G	0.406937	Red blood cell count || id:ebi-a-GCST90002363
1.63983e-16	1	0.001907	545203	62902874	0.015736	ebi-a-GCST90002363	rs646179	G	A	0.605507	Red blood cell count || id:ebi-a-GCST90002363
4.5196e-17	1	0.002015	545203	68154693	-0.016932	ebi-a-GCST90002363	rs685724	C	T	0.702361	Red blood cell count || id:ebi-a-GCST90002363
3.14992e-18	1	0.004265	545203	161612233	0.037161	ebi-a-GCST90002363	rs7554873	C	T	0.052222	Red blood cell count || id:ebi-a-GCST90002363
3.90032e-24	1	0.003863	545203	198625775	-0.039171	ebi-a-GCST90002363	rs11810527	T	G	0.087918	Red blood cell count || id:ebi-a-GCST90002363
5.03501e-105	1	0.002063	545203	199010721	-0.044906	ebi-a-GCST90002363	rs1434282	T	C	0.723099	Red blood cell count || id:ebi-a-GCST90002363
2.35017e-30	1	0.002318	545203	3691528	0.026561	ebi-a-GCST90002363	rs1175550	G	A	0.231994	Red blood cell count || id:ebi-a-GCST90002363
8.58005e-09	1	0.002383	545203	114930836	-0.013727	ebi-a-GCST90002363	rs35847079	A	G	0.189545	Red blood cell count || id:ebi-a-GCST90002363
1.91999e-29	1	0.001975	545203	120257576	0.022266	ebi-a-GCST90002363	rs477992	G	A	0.680113	Red blood cell count || id:ebi-a-GCST90002363
3.14992e-14	1	0.002592	545203	147236656	-0.019695	ebi-a-GCST90002363	rs791270	G	A	0.852027	Red blood cell count || id:ebi-a-GCST90002363
3.29003e-25	1	0.00543	545203	154965113	-0.056359	ebi-a-GCST90002363	rs7535144	T	G	0.030036	Red blood cell count || id:ebi-a-GCST90002363
1.25e-08	1	0.008717	545203	158638260	0.049662	ebi-a-GCST90002363	rs140446749	A	G	0.011411	Red blood cell count || id:ebi-a-GCST90002363
6.72048e-26	1	0.002108	545203	213966887	0.022201	ebi-a-GCST90002363	rs10494964	C	T	0.275256	Red blood cell count || id:ebi-a-GCST90002363
9.21934e-62	1	0.002055	545203	214180721	0.034093	ebi-a-GCST90002363	rs3767844	G	A	0.28658	Red blood cell count || id:ebi-a-GCST90002363
2.07e-09	1	0.002487	545203	232937035	0.014915	ebi-a-GCST90002363	rs6684497	C	T	0.163926	Red blood cell count || id:ebi-a-GCST90002363
4.25991e-14	1	0.001854	545203	234735855	0.01401	ebi-a-GCST90002363	rs111315083	G	T	0.521118	Red blood cell count || id:ebi-a-GCST90002363
4.70002e-08	1	0.00209	545203	243667900	-0.011424	ebi-a-GCST90002363	rs9428966	G	T	0.264842	Red blood cell count || id:ebi-a-GCST90002363
6.6696e-24	1	0.002316	545203	2996602	0.023369	ebi-a-GCST90002363	rs1569419	C	T	0.765708	Red blood cell count || id:ebi-a-GCST90002363
4.33012e-26	1	0.002009	545203	16368977	0.021238	ebi-a-GCST90002363	rs2007471	T	C	0.366421	Red blood cell count || id:ebi-a-GCST90002363
1.32008e-19	1	0.001909	545203	21258204	-0.017307	ebi-a-GCST90002363	rs61781106	A	G	0.375763	Red blood cell count || id:ebi-a-GCST90002363
2.75994e-12	1	0.001858	545203	24199339	0.012996	ebi-a-GCST90002363	rs2501425	C	A	0.570474	Red blood cell count || id:ebi-a-GCST90002363
1.05003e-65	1	0.001857	545203	46505309	-0.031808	ebi-a-GCST90002363	rs1707321	G	A	0.436986	Red blood cell count || id:ebi-a-GCST90002363
8.65964e-22	1	0.001875	545203	203281175	0.018001	ebi-a-GCST90002363	rs17534202	C	G	0.531242	Red blood cell count || id:ebi-a-GCST90002363
2.71019e-22	1	0.002584	545203	217435299	0.025108	ebi-a-GCST90002363	rs17045771	A	G	0.149446	Red blood cell count || id:ebi-a-GCST90002363
2.19999e-09	1	0.001844	545203	17372622	0.011042	ebi-a-GCST90002363	rs6690934	C	T	0.536448	Red blood cell count || id:ebi-a-GCST90002363
3.74999e-10	1	0.003158	545203	68720412	0.019795	ebi-a-GCST90002363	rs4655580	T	G	0.093451	Red blood cell count || id:ebi-a-GCST90002363
8.00018e-11	1	0.003375	545203	79445538	0.021958	ebi-a-GCST90002363	rs12128198	T	C	0.081285	Red blood cell count || id:ebi-a-GCST90002363
1.90985e-12	1	0.001914	545203	93862020	-0.013487	ebi-a-GCST90002363	rs10874777	C	T	0.632171	Red blood cell count || id:ebi-a-GCST90002363
1.22011e-19	1	0.002143	545203	118144332	0.019446	ebi-a-GCST90002363	rs1966228	G	A	0.256284	Red blood cell count || id:ebi-a-GCST90002363
2.14981e-20	1	0.001981	545203	172174596	-0.018348	ebi-a-GCST90002363	rs7535241	A	G	0.312491	Red blood cell count || id:ebi-a-GCST90002363
1.41e-10	1	0.001863	545203	183024188	0.011961	ebi-a-GCST90002363	rs10797824	G	A	0.422853	Red blood cell count || id:ebi-a-GCST90002363
3.62001e-08	1	0.001871	545203	203658852	-0.010313	ebi-a-GCST90002363	rs12126985	C	G	0.537686	Red blood cell count || id:ebi-a-GCST90002363
5.79963e-15	1	0.002041	545203	214723168	-0.015949	ebi-a-GCST90002363	rs4072932	T	G	0.716911	Red blood cell count || id:ebi-a-GCST90002363
2.39994e-12	1	0.001925	545203	231173904	-0.013502	ebi-a-GCST90002363	rs6660782	G	A	0.357495	Red blood cell count || id:ebi-a-GCST90002363
1.58001e-10	1	0.002584	545203	249182887	0.016544	ebi-a-GCST90002363	rs6697193	C	T	0.832793	Red blood cell count || id:ebi-a-GCST90002363
1.27997e-24	2	0.001916	545203	8751463	-0.019638	ebi-a-GCST90002363	rs1368928	G	A	0.639574	Red blood cell count || id:ebi-a-GCST90002363
6.22014e-11	2	0.002	545203	43654316	-0.013085	ebi-a-GCST90002363	rs7588221	C	G	0.391807	Red blood cell count || id:ebi-a-GCST90002363
4.21017e-27	2	0.001937	545203	62381474	-0.020892	ebi-a-GCST90002363	rs3943540	C	T	0.349391	Red blood cell count || id:ebi-a-GCST90002363
2.46037e-120	2	0.00267	545203	112145488	-0.062304	ebi-a-GCST90002363	rs142118720	T	G	0.18465	Red blood cell count || id:ebi-a-GCST90002363
5.30029e-23	2	0.00214	545203	145720139	0.021152	ebi-a-GCST90002363	rs72854462	G	A	0.248582	Red blood cell count || id:ebi-a-GCST90002363
1.47999e-09	2	0.001862	545203	160689916	-0.011266	ebi-a-GCST90002363	rs1344631	A	G	0.574174	Red blood cell count || id:ebi-a-GCST90002363
3.43005e-18	2	0.001882	545203	165528876	-0.016381	ebi-a-GCST90002363	rs13389219	T	C	0.39268	Red blood cell count || id:ebi-a-GCST90002363
1.49005e-14	2	0.001845	545203	227088577	0.014195	ebi-a-GCST90002363	rs2943637	C	A	0.489199	Red blood cell count || id:ebi-a-GCST90002363
2.67979e-21	2	0.002507	545203	27744089	0.023769	ebi-a-GCST90002363	rs74928908	G	A	0.159526	Red blood cell count || id:ebi-a-GCST90002363
1.85994e-16	2	0.003515	545203	44014301	0.028952	ebi-a-GCST90002363	rs3765000	G	A	0.074143	Red blood cell count || id:ebi-a-GCST90002363
2.6903e-42	2	0.001944	545203	46308680	-0.026507	ebi-a-GCST90002363	rs11690784	G	A	0.351626	Red blood cell count || id:ebi-a-GCST90002363
8.13018e-14	2	0.002452	545203	46400936	0.018327	ebi-a-GCST90002363	rs7601785	A	G	0.169639	Red blood cell count || id:ebi-a-GCST90002363
5.90065e-11	2	0.00397	545203	122007941	0.026006	ebi-a-GCST90002363	rs2713206	T	C	0.092788	Red blood cell count || id:ebi-a-GCST90002363
2.11982e-16	2	0.001915	545203	135638044	-0.015746	ebi-a-GCST90002363	rs12473839	T	C	0.379913	Red blood cell count || id:ebi-a-GCST90002363
7.05992e-16	2	0.002135	545203	182054868	0.017242	ebi-a-GCST90002363	rs10195880	T	A	0.751064	Red blood cell count || id:ebi-a-GCST90002363
3.43005e-12	2	0.001901	545203	236369478	-0.013239	ebi-a-GCST90002363	rs1356334	A	G	0.401957	Red blood cell count || id:ebi-a-GCST90002363
2.15998e-10	2	0.002192	545203	25946346	0.01393	ebi-a-GCST90002363	rs4289132	A	C	0.228658	Red blood cell count || id:ebi-a-GCST90002363
1.33999e-08	2	0.002104	545203	46487144	-0.011962	ebi-a-GCST90002363	rs66830405	A	G	0.267095	Red blood cell count || id:ebi-a-GCST90002363
3.12968e-38	2	0.002383	545203	114017937	0.030823	ebi-a-GCST90002363	rs34197504	C	T	0.187034	Red blood cell count || id:ebi-a-GCST90002363
1.45001e-10	2	0.001876	545203	159325925	0.012035	ebi-a-GCST90002363	rs4664962	C	T	0.420454	Red blood cell count || id:ebi-a-GCST90002363
9.8992e-15	2	0.00203	545203	190363588	-0.015727	ebi-a-GCST90002363	rs62187110	G	C	0.308397	Red blood cell count || id:ebi-a-GCST90002363
2.84971e-53	2	0.001865	545203	219279097	0.028674	ebi-a-GCST90002363	rs7607369	G	A	0.568345	Red blood cell count || id:ebi-a-GCST90002363
5.72994e-10	2	0.001944	545203	242176429	-0.012056	ebi-a-GCST90002363	rs62186363	A	G	0.359561	Red blood cell count || id:ebi-a-GCST90002363
9.01986e-56	2	0.002713	545203	24231123	0.042697	ebi-a-GCST90002363	rs72781671	G	A	0.134674	Red blood cell count || id:ebi-a-GCST90002363
9.20026e-12	2	0.001991	545203	28949296	0.013587	ebi-a-GCST90002363	rs55835850	C	T	0.307667	Red blood cell count || id:ebi-a-GCST90002363
3.76011e-91	2	0.001875	545203	60609474	-0.037981	ebi-a-GCST90002363	rs9967849	T	C	0.402722	Red blood cell count || id:ebi-a-GCST90002363
3.05985e-12	2	0.001998	545203	86180754	-0.013944	ebi-a-GCST90002363	rs6706720	T	C	0.69023	Red blood cell count || id:ebi-a-GCST90002363
1.93019e-28	2	0.002086	545203	111826693	-0.023088	ebi-a-GCST90002363	rs11694609	T	C	0.27026	Red blood cell count || id:ebi-a-GCST90002363
1.38007e-35	2	0.001994	545203	176974104	0.024842	ebi-a-GCST90002363	rs863678	T	G	0.642602	Red blood cell count || id:ebi-a-GCST90002363
2.06016e-13	2	0.001883	545203	177692572	0.013842	ebi-a-GCST90002363	rs840706	G	A	0.410023	Red blood cell count || id:ebi-a-GCST90002363
2.5698e-11	2	0.002005	545203	211543055	-0.013383	ebi-a-GCST90002363	rs715	C	T	0.311292	Red blood cell count || id:ebi-a-GCST90002363
7.97003e-10	2	0.001885	545203	219187367	0.011595	ebi-a-GCST90002363	rs10203039	C	T	0.588967	Red blood cell count || id:ebi-a-GCST90002363
1.97002e-08	2	0.002941	545203	231230084	-0.016525	ebi-a-GCST90002363	rs74269007	G	A	0.113507	Red blood cell count || id:ebi-a-GCST90002363
5.00956e-12	2	0.001931	545203	10184287	-0.013343	ebi-a-GCST90002363	rs62127532	C	T	0.561643	Red blood cell count || id:ebi-a-GCST90002363
2.39999e-08	2	0.004028	545203	20819786	-0.022497	ebi-a-GCST90002363	rs62125677	T	C	0.057224	Red blood cell count || id:ebi-a-GCST90002363
5.42001e-13	2	0.001878	545203	25518862	-0.013557	ebi-a-GCST90002363	rs7587636	A	G	0.531282	Red blood cell count || id:ebi-a-GCST90002363
4.31023e-18	2	0.00189	545203	43423179	-0.016397	ebi-a-GCST90002363	rs35936219	C	T	0.490956	Red blood cell count || id:ebi-a-GCST90002363
1e-200	2	0.001949	545203	46360907	-0.064	ebi-a-GCST90002363	rs10168349	C	G	0.335564	Red blood cell count || id:ebi-a-GCST90002363
1.99022e-18	2	0.001855	545203	65635688	0.016253	ebi-a-GCST90002363	rs2661798	T	A	0.452714	Red blood cell count || id:ebi-a-GCST90002363
1.63005e-14	2	0.002138	545203	70407123	-0.016421	ebi-a-GCST90002363	rs13028968	C	T	0.251964	Red blood cell count || id:ebi-a-GCST90002363
2.86999e-08	2	0.002194	545203	85486354	-0.012184	ebi-a-GCST90002363	rs11681706	G	T	0.768363	Red blood cell count || id:ebi-a-GCST90002363
1.13006e-24	2	0.001909	545203	100794940	-0.019593	ebi-a-GCST90002363	rs56054309	C	T	0.38095	Red blood cell count || id:ebi-a-GCST90002363
1.64059e-150	2	0.002437	545203	112185844	-0.063705	ebi-a-GCST90002363	rs4377346	C	T	0.240234	Red blood cell count || id:ebi-a-GCST90002363
1.58001e-09	2	0.002026	545203	198560352	-0.01224	ebi-a-GCST90002363	rs13030757	T	C	0.329456	Red blood cell count || id:ebi-a-GCST90002363
2.80001e-08	2	0.001845	545203	202199324	-0.010256	ebi-a-GCST90002363	rs12619743	C	T	0.519725	Red blood cell count || id:ebi-a-GCST90002363
1.10002e-15	2	0.001967	545203	208010353	-0.015778	ebi-a-GCST90002363	rs3791995	G	C	0.66531	Red blood cell count || id:ebi-a-GCST90002363
4.71954e-20	2	0.002791	545203	241510903	-0.025613	ebi-a-GCST90002363	rs78909033	A	G	0.130276	Red blood cell count || id:ebi-a-GCST90002363
2.63027e-29	3	0.003203	545203	37919762	0.036022	ebi-a-GCST90002363	rs78192244	G	C	0.091421	Red blood cell count || id:ebi-a-GCST90002363
5.23962e-52	3	0.001981	545203	56748186	-0.030071	ebi-a-GCST90002363	rs6445817	A	C	0.319396	Red blood cell count || id:ebi-a-GCST90002363
7.70016e-26	3	0.00199	545203	58375406	-0.02093	ebi-a-GCST90002363	rs55704295	C	A	0.368234	Red blood cell count || id:ebi-a-GCST90002363
6.17007e-10	3	0.00245	545203	124387410	-0.015165	ebi-a-GCST90002363	rs10512629	T	A	0.170579	Red blood cell count || id:ebi-a-GCST90002363
2e-08	3	0.002109	545203	128343636	-0.011842	ebi-a-GCST90002363	rs2712418	A	G	0.255163	Red blood cell count || id:ebi-a-GCST90002363
4.56983e-14	3	0.002411	545203	133490334	0.018201	ebi-a-GCST90002363	rs6794370	C	A	0.80459	Red blood cell count || id:ebi-a-GCST90002363
1.03999e-10	3	0.00191	545203	194464045	0.012352	ebi-a-GCST90002363	rs11720019	T	C	0.578614	Red blood cell count || id:ebi-a-GCST90002363
4.18996e-10	3	0.001974	545203	14081930	-0.012342	ebi-a-GCST90002363	rs7614430	A	G	0.32515	Red blood cell count || id:ebi-a-GCST90002363
5.17965e-49	3	0.003561	545203	16928092	0.052428	ebi-a-GCST90002363	rs1992382	A	G	0.073067	Red blood cell count || id:ebi-a-GCST90002363
5.86949e-45	3	0.00186	545203	69880298	0.026184	ebi-a-GCST90002363	rs9819188	G	A	0.430473	Red blood cell count || id:ebi-a-GCST90002363
1.27997e-60	3	0.001868	545203	141147414	0.0307	ebi-a-GCST90002363	rs7650602	C	T	0.447459	Red blood cell count || id:ebi-a-GCST90002363
4.06004e-08	3	0.001902	545203	142790435	0.010443	ebi-a-GCST90002363	rs13075955	T	C	0.62275	Red blood cell count || id:ebi-a-GCST90002363
2.4598e-32	3	0.001865	545203	169097381	-0.022089	ebi-a-GCST90002363	rs1290786	T	C	0.431488	Red blood cell count || id:ebi-a-GCST90002363
5.19996e-12	3	0.00217	545203	184023061	-0.014982	ebi-a-GCST90002363	rs7618629	G	A	0.75382	Red blood cell count || id:ebi-a-GCST90002363
1.59001e-94	3	0.001994	545203	195832147	-0.041144	ebi-a-GCST90002363	rs9877493	C	T	0.681168	Red blood cell count || id:ebi-a-GCST90002363
1.18987e-91	3	0.00196	545203	24347800	-0.039805	ebi-a-GCST90002363	rs869785	C	T	0.669384	Red blood cell count || id:ebi-a-GCST90002363
4.96021e-12	3	0.002511	545203	42013850	-0.017359	ebi-a-GCST90002363	rs9856633	G	A	0.836306	Red blood cell count || id:ebi-a-GCST90002363
3.86011e-14	3	0.002066	545203	88196211	-0.015642	ebi-a-GCST90002363	rs9861443	C	A	0.714873	Red blood cell count || id:ebi-a-GCST90002363
2.74979e-17	3	0.001952	545203	101136402	-0.01652	ebi-a-GCST90002363	rs9859077	C	G	0.338704	Red blood cell count || id:ebi-a-GCST90002363
5.34995e-09	3	0.004593	545203	141379977	-0.026827	ebi-a-GCST90002363	rs78777311	A	G	0.043178	Red blood cell count || id:ebi-a-GCST90002363
5.45004e-13	3	0.001901	545203	156795468	0.013724	ebi-a-GCST90002363	rs13322435	G	A	0.406359	Red blood cell count || id:ebi-a-GCST90002363
2.33991e-19	3	0.001963	545203	194672765	-0.017671	ebi-a-GCST90002363	rs116019824	G	A	0.517888	Red blood cell count || id:ebi-a-GCST90002363
8.41008e-10	3	0.002987	545203	4624521	-0.018347	ebi-a-GCST90002363	rs73009417	G	C	0.110374	Red blood cell count || id:ebi-a-GCST90002363
8.00018e-21	3	0.002848	545203	12393125	-0.02667	ebi-a-GCST90002363	rs1801282	G	C	0.120282	Red blood cell count || id:ebi-a-GCST90002363
1.38e-09	3	0.003152	545203	46889187	0.019112	ebi-a-GCST90002363	rs6787229	A	G	0.100077	Red blood cell count || id:ebi-a-GCST90002363
9.33899e-15	3	0.001902	545203	101258135	0.014751	ebi-a-GCST90002363	rs9829214	C	T	0.621986	Red blood cell count || id:ebi-a-GCST90002363
4.45e-09	3	0.001933	545203	105385641	-0.011348	ebi-a-GCST90002363	rs7645026	G	C	0.63307	Red blood cell count || id:ebi-a-GCST90002363
1.99986e-13	3	0.002185	545203	23394439	0.016066	ebi-a-GCST90002363	rs7634699	G	C	0.25727	Red blood cell count || id:ebi-a-GCST90002363
3.87998e-08	3	0.001888	545203	36312234	-0.010387	ebi-a-GCST90002363	rs7647352	G	A	0.602746	Red blood cell count || id:ebi-a-GCST90002363
1.74985e-12	3	0.002272	545203	52881096	0.016038	ebi-a-GCST90002363	rs2001735	A	T	0.738196	Red blood cell count || id:ebi-a-GCST90002363
5.30029e-11	3	0.001865	545203	71288864	0.012249	ebi-a-GCST90002363	rs2568844	A	G	0.469372	Red blood cell count || id:ebi-a-GCST90002363
6.59022e-77	3	0.001871	545203	142270359	0.034741	ebi-a-GCST90002363	rs6440088	C	T	0.586662	Red blood cell count || id:ebi-a-GCST90002363
6.12068e-11	3	0.002188	545203	169488148	-0.014324	ebi-a-GCST90002363	rs55735727	T	A	0.269213	Red blood cell count || id:ebi-a-GCST90002363
5.19996e-49	3	0.002765	545203	195924036	0.040711	ebi-a-GCST90002363	rs62410539	T	C	0.137466	Red blood cell count || id:ebi-a-GCST90002363
1.25e-08	4	0.001851	545203	70000609	-0.010546	ebi-a-GCST90002363	rs62298879	T	C	0.475388	Red blood cell count || id:ebi-a-GCST90002363
1.16001e-09	4	0.001982	545203	144049222	-0.012071	ebi-a-GCST90002363	rs4309787	T	G	0.316841	Red blood cell count || id:ebi-a-GCST90002363
1.00995e-17	4	0.002928	545203	146055117	0.02512	ebi-a-GCST90002363	rs11545157	C	T	0.112641	Red blood cell count || id:ebi-a-GCST90002363
3.93007e-28	4	0.001874	545203	15603069	-0.02062	ebi-a-GCST90002363	rs1134634	C	G	0.586905	Red blood cell count || id:ebi-a-GCST90002363
1.03999e-10	4	0.003422	545203	23720121	-0.022126	ebi-a-GCST90002363	rs7680293	C	T	0.920236	Red blood cell count || id:ebi-a-GCST90002363
2.49e-13	4	0.001854	545203	23725070	0.013582	ebi-a-GCST90002363	rs55945499	T	C	0.516592	Red blood cell count || id:ebi-a-GCST90002363
1.94998e-09	4	0.001885	545203	23893017	-0.011322	ebi-a-GCST90002363	rs2970870	G	A	0.407293	Red blood cell count || id:ebi-a-GCST90002363
4.16006e-11	4	0.001868	545203	39302029	0.012334	ebi-a-GCST90002363	rs2066786	C	T	0.564676	Red blood cell count || id:ebi-a-GCST90002363
4.13048e-69	4	0.001861	545203	55377360	0.032715	ebi-a-GCST90002363	rs12505616	G	A	0.561406	Red blood cell count || id:ebi-a-GCST90002363
9.90992e-09	4	0.001942	545203	55682619	0.01114	ebi-a-GCST90002363	rs6821967	A	G	0.507998	Red blood cell count || id:ebi-a-GCST90002363
9.02007e-10	4	0.001879	545203	83765050	0.01152	ebi-a-GCST90002363	rs9690	A	C	0.577783	Red blood cell count || id:ebi-a-GCST90002363
9.21934e-16	4	0.001878	545203	145025810	-0.015103	ebi-a-GCST90002363	rs11723371	C	T	0.471063	Red blood cell count || id:ebi-a-GCST90002363
5.40008e-18	4	0.002255	545203	38626130	0.019508	ebi-a-GCST90002363	rs28418927	C	A	0.210892	Red blood cell count || id:ebi-a-GCST90002363
5.86003e-33	4	0.002365	545203	88061353	-0.028296	ebi-a-GCST90002363	rs17030453	G	A	0.188678	Red blood cell count || id:ebi-a-GCST90002363
2.45019e-13	4	0.00242	545203	89779909	-0.017731	ebi-a-GCST90002363	rs2085600	A	G	0.177602	Red blood cell count || id:ebi-a-GCST90002363
1.03992e-15	4	0.001893	545203	122732216	-0.015195	ebi-a-GCST90002363	rs5004355	G	T	0.393429	Red blood cell count || id:ebi-a-GCST90002363
2.5398e-20	4	0.006603	545203	55157124	-0.061031	ebi-a-GCST90002363	rs140425604	T	C	0.022587	Red blood cell count || id:ebi-a-GCST90002363
1e-200	4	0.00215	545203	55408875	-0.105388	ebi-a-GCST90002363	rs218264	T	A	0.250857	Red blood cell count || id:ebi-a-GCST90002363
8.46993e-09	4	0.002174	545203	9922167	-0.012529	ebi-a-GCST90002363	rs16890979	T	C	0.223104	Red blood cell count || id:ebi-a-GCST90002363
2.26986e-43	4	0.001853	545203	77410318	0.025601	ebi-a-GCST90002363	rs4859682	A	C	0.452866	Red blood cell count || id:ebi-a-GCST90002363
4.51024e-39	4	0.002031	545203	81184341	0.026576	ebi-a-GCST90002363	rs16998073	T	A	0.292449	Red blood cell count || id:ebi-a-GCST90002363
1.20005e-16	4	0.003521	545203	103188709	0.029182	ebi-a-GCST90002363	rs13107325	T	C	0.074343	Red blood cell count || id:ebi-a-GCST90002363
8.64968e-17	4	0.002737	545203	115519271	0.022792	ebi-a-GCST90002363	rs6849357	A	G	0.867723	Red blood cell count || id:ebi-a-GCST90002363
1.52999e-09	4	0.003758	545203	184206296	0.022722	ebi-a-GCST90002363	rs17291855	A	G	0.064852	Red blood cell count || id:ebi-a-GCST90002363
2.87012e-14	5	0.001859	545203	39077460	-0.014147	ebi-a-GCST90002363	rs10214103	G	A	0.442652	Red blood cell count || id:ebi-a-GCST90002363
5.98963e-11	5	0.001913	545203	55444683	0.012528	ebi-a-GCST90002363	rs7731626	A	G	0.373868	Red blood cell count || id:ebi-a-GCST90002363
7.38074e-12	5	0.001866	545203	61517281	-0.012794	ebi-a-GCST90002363	rs4700486	G	A	0.577342	Red blood cell count || id:ebi-a-GCST90002363
2.80001e-10	5	0.001846	545203	137179924	-0.011655	ebi-a-GCST90002363	rs847821	T	C	0.508677	Red blood cell count || id:ebi-a-GCST90002363
3.20996e-12	5	0.001882	545203	173287851	0.013123	ebi-a-GCST90002363	rs875741	A	G	0.405891	Red blood cell count || id:ebi-a-GCST90002363
7.54918e-34	5	0.002108	545203	176800361	0.025583	ebi-a-GCST90002363	rs11748297	A	G	0.271482	Red blood cell count || id:ebi-a-GCST90002363
4.36004e-08	5	0.001979	545203	118605023	0.010843	ebi-a-GCST90002363	rs1004531	T	C	0.676195	Red blood cell count || id:ebi-a-GCST90002363
5.57057e-17	5	0.002402	545203	127249194	-0.020128	ebi-a-GCST90002363	rs9327455	A	G	0.183764	Red blood cell count || id:ebi-a-GCST90002363
1.23994e-13	5	0.002096	545203	173205225	-0.015545	ebi-a-GCST90002363	rs791357	C	T	0.722934	Red blood cell count || id:ebi-a-GCST90002363
1.15001e-13	5	0.006546	545203	88030403	0.048625	ebi-a-GCST90002363	rs189112045	G	T	0.02401	Red blood cell count || id:ebi-a-GCST90002363
5.90065e-40	5	0.002234	545203	88191635	-0.029571	ebi-a-GCST90002363	rs2067663	T	C	0.220144	Red blood cell count || id:ebi-a-GCST90002363
1.23994e-14	5	0.00346	545203	111061883	-0.026699	ebi-a-GCST90002363	rs56084922	G	A	0.077283	Red blood cell count || id:ebi-a-GCST90002363
3.31971e-81	5	0.002102	545203	1285974	0.040124	ebi-a-GCST90002363	rs7705526	A	C	0.327194	Red blood cell count || id:ebi-a-GCST90002363
7.12e-10	5	0.001904	545203	40682550	-0.011744	ebi-a-GCST90002363	rs4546432	T	C	0.613384	Red blood cell count || id:ebi-a-GCST90002363
1.16001e-10	5	0.001904	545203	53283630	0.012282	ebi-a-GCST90002363	rs1694068	A	T	0.61762	Red blood cell count || id:ebi-a-GCST90002363
4.45041e-15	5	0.002071	545203	67610348	0.016249	ebi-a-GCST90002363	rs449319	A	C	0.728022	Red blood cell count || id:ebi-a-GCST90002363
6.05996e-10	5	0.002206	545203	75995839	-0.013665	ebi-a-GCST90002363	rs10213703	T	C	0.76911	Red blood cell count || id:ebi-a-GCST90002363
3.2802e-15	5	0.002684	545203	76476692	0.021166	ebi-a-GCST90002363	rs2928168	T	G	0.139564	Red blood cell count || id:ebi-a-GCST90002363
1.49001e-08	5	0.00508	545203	90386514	-0.028786	ebi-a-GCST90002363	rs10068613	T	G	0.035035	Red blood cell count || id:ebi-a-GCST90002363
2.54976e-12	5	0.001953	545203	102600524	-0.013686	ebi-a-GCST90002363	rs2288789	A	G	0.333231	Red blood cell count || id:ebi-a-GCST90002363
4.86968e-17	5	0.002144	545203	480948	0.017997	ebi-a-GCST90002363	rs1043356	G	A	0.262628	Red blood cell count || id:ebi-a-GCST90002363
1.02e-32	5	0.001982	545203	1113244	-0.023621	ebi-a-GCST90002363	rs4580814	T	G	0.591099	Red blood cell count || id:ebi-a-GCST90002363
1.54989e-12	5	0.00196	545203	34477704	-0.01387	ebi-a-GCST90002363	rs11951517	G	A	0.33956	Red blood cell count || id:ebi-a-GCST90002363
1.22999e-18	5	0.001854	545203	34660677	-0.016347	ebi-a-GCST90002363	rs464499	G	A	0.458794	Red blood cell count || id:ebi-a-GCST90002363
1.15001e-09	5	0.002941	545203	111206321	0.017918	ebi-a-GCST90002363	rs10041569	A	G	0.114368	Red blood cell count || id:ebi-a-GCST90002363
8.56998e-09	5	0.001885	545203	137850059	0.010862	ebi-a-GCST90002363	rs154067	G	A	0.428974	Red blood cell count || id:ebi-a-GCST90002363
2.90001e-25	5	0.001963	545203	154027749	-0.020394	ebi-a-GCST90002363	rs4958754	C	T	0.347218	Red blood cell count || id:ebi-a-GCST90002363
1.43001e-09	5	0.001924	545203	156443066	0.011653	ebi-a-GCST90002363	rs4704834	G	A	0.644072	Red blood cell count || id:ebi-a-GCST90002363
1.38995e-42	6	0.001844	545203	2050791	-0.025232	ebi-a-GCST90002363	rs115986297	G	A	0.544245	Red blood cell count || id:ebi-a-GCST90002363
4.71954e-11	6	0.003378	545203	7096070	0.022245	ebi-a-GCST90002363	rs495261	C	G	0.080789	Red blood cell count || id:ebi-a-GCST90002363
9.65006e-09	6	0.001931	545203	12150800	0.011086	ebi-a-GCST90002363	rs3777761	T	A	0.347305	Red blood cell count || id:ebi-a-GCST90002363
1.07004e-19	6	0.001927	545203	16261276	0.017509	ebi-a-GCST90002363	rs35303804	A	G	0.354952	Red blood cell count || id:ebi-a-GCST90002363
7.06968e-19	6	0.001927	545203	22116151	0.017112	ebi-a-GCST90002363	rs9283873	C	T	0.359522	Red blood cell count || id:ebi-a-GCST90002363
2.27982e-40	6	0.0025	545203	26109268	0.033271	ebi-a-GCST90002363	rs74293938	C	T	0.159259	Red blood cell count || id:ebi-a-GCST90002363
1.63983e-97	6	0.002024	545203	31312538	-0.04242	ebi-a-GCST90002363	rs2854008	A	G	0.293344	Red blood cell count || id:ebi-a-GCST90002363
7.00971e-22	6	0.001852	545203	31907837	0.01782	ebi-a-GCST90002363	rs2293751	A	G	0.454082	Red blood cell count || id:ebi-a-GCST90002363
4.05976e-67	6	0.001993	545203	43805362	0.034514	ebi-a-GCST90002363	rs744103	A	T	0.685477	Red blood cell count || id:ebi-a-GCST90002363
1.51985e-24	6	0.001936	545203	91006227	-0.019813	ebi-a-GCST90002363	rs1504215	A	G	0.346442	Red blood cell count || id:ebi-a-GCST90002363
3.57001e-08	6	0.00191	545203	100358372	-0.010534	ebi-a-GCST90002363	rs9403215	T	G	0.364844	Red blood cell count || id:ebi-a-GCST90002363
2.43002e-09	6	0.002004	545203	109042459	0.011965	ebi-a-GCST90002363	rs484754	C	T	0.67421	Red blood cell count || id:ebi-a-GCST90002363
8.1508e-19	6	0.002571	545203	121850570	0.022786	ebi-a-GCST90002363	rs12209355	A	G	0.149773	Red blood cell count || id:ebi-a-GCST90002363
1.96002e-10	6	0.003955	545203	125615208	0.025192	ebi-a-GCST90002363	rs11753452	G	A	0.057784	Red blood cell count || id:ebi-a-GCST90002363
1e-200	6	0.002091	545203	135418916	-0.178261	ebi-a-GCST90002363	rs7776054	G	A	0.261145	Red blood cell count || id:ebi-a-GCST90002363
4.51024e-15	6	0.001963	545203	157288542	0.015403	ebi-a-GCST90002363	rs17322427	G	A	0.329556	Red blood cell count || id:ebi-a-GCST90002363
7.04044e-13	6	0.004401	545203	30902273	0.031618	ebi-a-GCST90002363	rs11754854	T	C	0.046312	Red blood cell count || id:ebi-a-GCST90002363
4.54988e-12	6	0.00282	545203	12295876	-0.019526	ebi-a-GCST90002363	rs1629862	G	A	0.877844	Red blood cell count || id:ebi-a-GCST90002363
3.36977e-36	6	0.002951	545203	29846390	0.037093	ebi-a-GCST90002363	rs28883698	A	G	0.198907	Red blood cell count || id:ebi-a-GCST90002363
3.89045e-58	6	0.001902	545203	42012159	-0.03058	ebi-a-GCST90002363	rs4554318	T	C	0.469257	Red blood cell count || id:ebi-a-GCST90002363
2.19989e-13	6	0.00241	545203	56623751	0.01769	ebi-a-GCST90002363	rs13217390	T	C	0.176616	Red blood cell count || id:ebi-a-GCST90002363
1e-200	6	0.001839	545203	109614905	-0.058989	ebi-a-GCST90002363	rs13219432	C	T	0.454777	Red blood cell count || id:ebi-a-GCST90002363
1.42988e-13	6	0.006248	545203	134921364	-0.046232	ebi-a-GCST90002363	rs116844982	T	C	0.022724	Red blood cell count || id:ebi-a-GCST90002363
4.30002e-08	6	0.00208	545203	1605241	0.011404	ebi-a-GCST90002363	rs56210598	C	G	0.308588	Red blood cell count || id:ebi-a-GCST90002363
2.73023e-40	6	0.002351	545203	7213016	0.031261	ebi-a-GCST90002363	rs17603945	A	G	0.185841	Red blood cell count || id:ebi-a-GCST90002363
1.46994e-18	6	0.002711	545203	43233990	-0.023851	ebi-a-GCST90002363	rs76187039	T	G	0.133574	Red blood cell count || id:ebi-a-GCST90002363
1.40994e-17	6	0.001938	545203	43945688	0.016549	ebi-a-GCST90002363	rs7770346	G	A	0.550005	Red blood cell count || id:ebi-a-GCST90002363
1.74e-09	6	0.002008	545203	44035784	0.012097	ebi-a-GCST90002363	rs6905310	T	C	0.642198	Red blood cell count || id:ebi-a-GCST90002363
7.70016e-14	6	0.005162	545203	135571184	-0.038616	ebi-a-GCST90002363	rs117782671	G	A	0.033257	Red blood cell count || id:ebi-a-GCST90002363
6.68344e-126	6	0.001855	545203	139844429	0.044275	ebi-a-GCST90002363	rs590856	A	G	0.553318	Red blood cell count || id:ebi-a-GCST90002363
7.51969e-11	6	0.002122	545203	163756088	-0.013823	ebi-a-GCST90002363	rs12664139	T	A	0.268572	Red blood cell count || id:ebi-a-GCST90002363
1.82012e-67	6	0.001844	545203	164478388	0.032019	ebi-a-GCST90002363	rs381500	A	C	0.453833	Red blood cell count || id:ebi-a-GCST90002363
7.12033e-42	6	0.003386	545203	15181877	0.045935	ebi-a-GCST90002363	rs13198761	T	C	0.080241	Red blood cell count || id:ebi-a-GCST90002363
1e-200	6	0.002119	545203	41925159	0.085942	ebi-a-GCST90002363	rs9349205	A	G	0.25012	Red blood cell count || id:ebi-a-GCST90002363
6.35038e-45	6	0.001969	545203	43747450	0.027702	ebi-a-GCST90002363	rs3025009	A	G	0.624407	Red blood cell count || id:ebi-a-GCST90002363
2.33991e-22	6	0.002671	545203	111525536	0.025998	ebi-a-GCST90002363	rs1215848	A	T	0.862419	Red blood cell count || id:ebi-a-GCST90002363
1.24997e-36	6	0.001837	545203	127452935	0.02323	ebi-a-GCST90002363	rs2745353	T	C	0.517422	Red blood cell count || id:ebi-a-GCST90002363
1.55991e-49	6	0.004315	545203	135812251	0.06388	ebi-a-GCST90002363	rs72980278	T	G	0.051885	Red blood cell count || id:ebi-a-GCST90002363
2.1e-10	6	0.002432	545203	170563106	-0.015464	ebi-a-GCST90002363	rs2860300	C	A	0.806058	Red blood cell count || id:ebi-a-GCST90002363
6.77018e-57	7	0.002168	545203	1286567	-0.034485	ebi-a-GCST90002363	rs62435145	T	G	0.690562	Red blood cell count || id:ebi-a-GCST90002363
2.78997e-10	7	0.003822	545203	50798525	-0.024132	ebi-a-GCST90002363	rs41430449	G	C	0.066351	Red blood cell count || id:ebi-a-GCST90002363
3.50002e-10	7	0.001866	545203	69218337	-0.01172	ebi-a-GCST90002363	rs6460528	C	T	0.546166	Red blood cell count || id:ebi-a-GCST90002363
1.31e-10	7	0.010956	545203	100698485	-0.070452	ebi-a-GCST90002363	rs151208864	T	C	0.00847	Red blood cell count || id:ebi-a-GCST90002363
1.33015e-13	7	0.004641	545203	100985415	-0.034385	ebi-a-GCST90002363	rs150214947	G	T	0.043429	Red blood cell count || id:ebi-a-GCST90002363
4.51024e-12	7	0.00215	545203	116567732	0.014889	ebi-a-GCST90002363	rs12706122	A	G	0.242271	Red blood cell count || id:ebi-a-GCST90002363
3.57998e-09	7	0.00189	545203	21480036	0.011167	ebi-a-GCST90002363	rs1978154	A	T	0.595649	Red blood cell count || id:ebi-a-GCST90002363
9.21001e-10	7	0.001945	545203	33035342	-0.01192	ebi-a-GCST90002363	rs10281146	G	A	0.36251	Red blood cell count || id:ebi-a-GCST90002363
6.22014e-20	7	0.001848	545203	92247112	-0.016906	ebi-a-GCST90002363	rs42042	T	C	0.496678	Red blood cell count || id:ebi-a-GCST90002363
1e-200	7	0.001905	545203	100236202	-0.080341	ebi-a-GCST90002363	rs9801017	A	G	0.623472	Red blood cell count || id:ebi-a-GCST90002363
1.54989e-13	7	0.002498	545203	129589797	0.018456	ebi-a-GCST90002363	rs62489382	T	C	0.1662	Red blood cell count || id:ebi-a-GCST90002363
1.93999e-24	7	0.003009	545203	80312637	0.03072	ebi-a-GCST90002363	rs181616813	C	T	0.128378	Red blood cell count || id:ebi-a-GCST90002363
3.46019e-23	7	0.004256	545203	99873449	-0.042246	ebi-a-GCST90002363	rs139409096	C	G	0.052314	Red blood cell count || id:ebi-a-GCST90002363
5.95004e-09	7	0.00189	545203	100519825	-0.011002	ebi-a-GCST90002363	rs4729621	T	C	0.413073	Red blood cell count || id:ebi-a-GCST90002363
3.44985e-30	7	0.002205	545203	150755205	0.025188	ebi-a-GCST90002363	rs2069442	C	G	0.255573	Red blood cell count || id:ebi-a-GCST90002363
1e-200	7	0.002072	545203	151413194	-0.062846	ebi-a-GCST90002363	rs10224210	C	T	0.279374	Red blood cell count || id:ebi-a-GCST90002363
3.74999e-09	7	0.002556	545203	16691244	0.015082	ebi-a-GCST90002363	rs4721525	C	A	0.160106	Red blood cell count || id:ebi-a-GCST90002363
1.23994e-20	7	0.001883	545203	27208280	0.017547	ebi-a-GCST90002363	rs2071243	T	C	0.467597	Red blood cell count || id:ebi-a-GCST90002363
3.97009e-53	7	0.001857	545203	44870933	-0.028511	ebi-a-GCST90002363	rs10267576	C	T	0.43473	Red blood cell count || id:ebi-a-GCST90002363
1.59001e-11	7	0.002084	545203	50364626	0.014059	ebi-a-GCST90002363	rs10230193	A	G	0.305963	Red blood cell count || id:ebi-a-GCST90002363
2.61818e-143	7	0.001913	545203	50427982	-0.048762	ebi-a-GCST90002363	rs6592965	A	G	0.455856	Red blood cell count || id:ebi-a-GCST90002363
2.1702e-14	7	0.002942	545203	150909049	-0.022497	ebi-a-GCST90002363	rs73169652	G	A	0.111076	Red blood cell count || id:ebi-a-GCST90002363
4.14e-31	7	0.001961	545203	672509	0.02276	ebi-a-GCST90002363	rs9771385	A	G	0.607718	Red blood cell count || id:ebi-a-GCST90002363
2e-09	7	0.00395	545203	5238005	0.023709	ebi-a-GCST90002363	rs6961379	T	C	0.941385	Red blood cell count || id:ebi-a-GCST90002363
1.59001e-12	7	0.002963	545203	80346911	-0.020954	ebi-a-GCST90002363	rs144701002	A	C	0.119251	Red blood cell count || id:ebi-a-GCST90002363
1.66001e-10	7	0.00335	545203	130577293	-0.02142	ebi-a-GCST90002363	rs9690338	G	A	0.083496	Red blood cell count || id:ebi-a-GCST90002363
5.35057e-14	8	0.003217	545203	9184231	-0.024216	ebi-a-GCST90002363	rs4240624	A	G	0.909453	Red blood cell count || id:ebi-a-GCST90002363
8.99912e-41	8	0.001901	545203	42367290	-0.025426	ebi-a-GCST90002363	rs55881007	G	A	0.384871	Red blood cell count || id:ebi-a-GCST90002363
2.72001e-10	8	0.00188	545203	81789921	-0.011877	ebi-a-GCST90002363	rs10957985	A	G	0.433361	Red blood cell count || id:ebi-a-GCST90002363
8.69961e-19	8	0.001854	545203	95992020	-0.016422	ebi-a-GCST90002363	rs10098778	T	C	0.510439	Red blood cell count || id:ebi-a-GCST90002363
1.13e-10	8	0.004476	545203	100387202	0.028882	ebi-a-GCST90002363	rs10504988	T	C	0.044453	Red blood cell count || id:ebi-a-GCST90002363
1.06999e-08	8	0.004001	545203	102476346	0.0229	ebi-a-GCST90002363	rs72671791	T	C	0.058544	Red blood cell count || id:ebi-a-GCST90002363
4.53002e-12	8	0.001912	545203	40014019	0.013243	ebi-a-GCST90002363	rs34412627	T	C	0.379094	Red blood cell count || id:ebi-a-GCST90002363
1.32008e-11	8	0.001866	545203	61238328	-0.012636	ebi-a-GCST90002363	rs7815812	T	A	0.430614	Red blood cell count || id:ebi-a-GCST90002363
7.25939e-29	8	0.001941	545203	116505084	-0.021649	ebi-a-GCST90002363	rs800882	G	T	0.453928	Red blood cell count || id:ebi-a-GCST90002363
2.18998e-08	8	0.001867	545203	133777083	0.010457	ebi-a-GCST90002363	rs2472231	A	G	0.445653	Red blood cell count || id:ebi-a-GCST90002363
9.31966e-42	8	0.002549	545203	21791772	-0.034531	ebi-a-GCST90002363	rs58141407	T	C	0.158533	Red blood cell count || id:ebi-a-GCST90002363
7.67008e-21	8	0.001984	545203	23427928	-0.018589	ebi-a-GCST90002363	rs2978482	A	G	0.400949	Red blood cell count || id:ebi-a-GCST90002363
1.54999e-10	8	0.001903	545203	26271120	0.012189	ebi-a-GCST90002363	rs58153210	T	C	0.588293	Red blood cell count || id:ebi-a-GCST90002363
8.42946e-15	8	0.002617	545203	135684638	-0.020325	ebi-a-GCST90002363	rs71528371	T	C	0.146819	Red blood cell count || id:ebi-a-GCST90002363
2.04998e-09	8	0.001869	545203	32432949	0.011211	ebi-a-GCST90002363	rs2466075	G	A	0.500121	Red blood cell count || id:ebi-a-GCST90002363
1.89017e-19	8	0.00205	545203	48334896	-0.018505	ebi-a-GCST90002363	rs12680669	T	G	0.68059	Red blood cell count || id:ebi-a-GCST90002363
5.15941e-12	8	0.001854	545203	76480507	-0.012802	ebi-a-GCST90002363	rs2941488	A	T	0.475103	Red blood cell count || id:ebi-a-GCST90002363
3.44033e-12	8	0.00194	545203	66844743	-0.013507	ebi-a-GCST90002363	rs6994725	A	G	0.345567	Red blood cell count || id:ebi-a-GCST90002363
1.03001e-08	8	0.002081	545203	106572270	-0.011925	ebi-a-GCST90002363	rs2343592	G	A	0.268334	Red blood cell count || id:ebi-a-GCST90002363
1.9602e-14	8	0.001871	545203	108401111	0.014333	ebi-a-GCST90002363	rs1283705	A	T	0.584955	Red blood cell count || id:ebi-a-GCST90002363
3.3597e-40	8	0.001891	545203	130624105	0.025112	ebi-a-GCST90002363	rs1991866	C	G	0.575642	Red blood cell count || id:ebi-a-GCST90002363
1.93999e-13	8	0.001961	545203	144992862	-0.014428	ebi-a-GCST90002363	rs7819099	G	A	0.430963	Red blood cell count || id:ebi-a-GCST90002363
2.45997e-10	9	0.002386	545203	33116941	-0.015111	ebi-a-GCST90002363	rs12352863	C	G	0.188338	Red blood cell count || id:ebi-a-GCST90002363
3.73001e-08	9	0.002014	545203	112824204	-0.011089	ebi-a-GCST90002363	rs545041	C	T	0.698341	Red blood cell count || id:ebi-a-GCST90002363
2.86022e-14	9	0.002623	545203	116349298	-0.019958	ebi-a-GCST90002363	rs10981835	A	G	0.147959	Red blood cell count || id:ebi-a-GCST90002363
3.84999e-08	9	0.001874	545203	124077287	-0.010312	ebi-a-GCST90002363	rs10760173	T	C	0.431296	Red blood cell count || id:ebi-a-GCST90002363
1.69005e-17	9	0.005233	545203	130608946	0.044581	ebi-a-GCST90002363	rs41381344	A	G	0.036941	Red blood cell count || id:ebi-a-GCST90002363
8.22053e-15	9	0.001938	545203	135865496	-0.01506	ebi-a-GCST90002363	rs8193003	C	T	0.597588	Red blood cell count || id:ebi-a-GCST90002363
7.15979e-15	9	0.002248	545203	20805089	0.017505	ebi-a-GCST90002363	rs17759355	T	G	0.214284	Red blood cell count || id:ebi-a-GCST90002363
3.46003e-08	9	0.001844	545203	35049468	0.010182	ebi-a-GCST90002363	rs525106	T	C	0.489922	Red blood cell count || id:ebi-a-GCST90002363
5.25001e-09	9	0.003208	545203	98243868	-0.018744	ebi-a-GCST90002363	rs80155616	T	C	0.090747	Red blood cell count || id:ebi-a-GCST90002363
2.22024e-15	9	0.002984	545203	114843661	-0.02368	ebi-a-GCST90002363	rs16916643	T	C	0.107091	Red blood cell count || id:ebi-a-GCST90002363
1.83992e-14	9	0.001939	545203	4981602	-0.014866	ebi-a-GCST90002363	rs10758669	A	C	0.657545	Red blood cell count || id:ebi-a-GCST90002363
2.87012e-45	9	0.001922	545203	13980350	-0.027152	ebi-a-GCST90002363	rs28434367	G	T	0.363037	Red blood cell count || id:ebi-a-GCST90002363
1.93001e-10	9	0.00344	545203	84306696	-0.021916	ebi-a-GCST90002363	rs72749016	G	C	0.080948	Red blood cell count || id:ebi-a-GCST90002363
1e-200	9	0.002116	545203	136146597	-0.073621	ebi-a-GCST90002363	rs550057	T	C	0.254707	Red blood cell count || id:ebi-a-GCST90002363
5.91017e-26	9	0.002225	545203	4661574	-0.023452	ebi-a-GCST90002363	rs10974716	G	C	0.252724	Red blood cell count || id:ebi-a-GCST90002363
1.3213e-133	9	0.002272	545203	4847570	0.055913	ebi-a-GCST90002363	rs7874244	C	T	0.208871	Red blood cell count || id:ebi-a-GCST90002363
5.27959e-35	9	0.002229	545203	100771440	0.027534	ebi-a-GCST90002363	rs76917914	G	A	0.219579	Red blood cell count || id:ebi-a-GCST90002363
3.97e-09	9	0.00186	545203	115502276	0.010955	ebi-a-GCST90002363	rs9409120	G	C	0.476438	Red blood cell count || id:ebi-a-GCST90002363
1.31e-10	9	0.001871	545203	4170446	-0.012031	ebi-a-GCST90002363	rs7865209	G	C	0.56448	Red blood cell count || id:ebi-a-GCST90002363
1e-21	9	0.004051	545203	6255152	0.038824	ebi-a-GCST90002363	rs1412420	G	A	0.944987	Red blood cell count || id:ebi-a-GCST90002363
3.43005e-27	9	0.002021	545203	32455674	-0.021843	ebi-a-GCST90002363	rs1133071	G	A	0.298393	Red blood cell count || id:ebi-a-GCST90002363
4.18996e-09	9	0.001877	545203	71834600	-0.01104	ebi-a-GCST90002363	rs2486449	C	A	0.49627	Red blood cell count || id:ebi-a-GCST90002363
1.74e-10	9	0.001947	545203	73109998	-0.012437	ebi-a-GCST90002363	rs10122081	T	A	0.356116	Red blood cell count || id:ebi-a-GCST90002363
5.50047e-12	9	0.00186	545203	80834173	0.01283	ebi-a-GCST90002363	rs878922	G	A	0.500933	Red blood cell count || id:ebi-a-GCST90002363
1.06999e-09	9	0.002044	545203	107811307	-0.012476	ebi-a-GCST90002363	rs3132113	C	A	0.668102	Red blood cell count || id:ebi-a-GCST90002363
1.18987e-19	9	0.008295	545203	114686888	0.075293	ebi-a-GCST90002363	rs140507754	T	C	0.013081	Red blood cell count || id:ebi-a-GCST90002363
1.75999e-10	9	0.001951	545203	131846774	0.012459	ebi-a-GCST90002363	rs10988199	A	G	0.608965	Red blood cell count || id:ebi-a-GCST90002363
2.67979e-54	9	0.00196	545203	136152009	0.030424	ebi-a-GCST90002363	rs8176635	A	G	0.330498	Red blood cell count || id:ebi-a-GCST90002363
3.27002e-09	9	0.002047	545203	139327062	0.012121	ebi-a-GCST90002363	rs34936112	A	G	0.302364	Red blood cell count || id:ebi-a-GCST90002363
2.86999e-08	10	0.002668	545203	4461464	0.014815	ebi-a-GCST90002363	rs2031678	G	A	0.140073	Red blood cell count || id:ebi-a-GCST90002363
1.03992e-13	10	0.002085	545203	105720733	-0.015517	ebi-a-GCST90002363	rs61863693	A	G	0.278614	Red blood cell count || id:ebi-a-GCST90002363
1.06999e-10	10	0.003367	545203	899071	-0.021757	ebi-a-GCST90002363	rs80282103	T	A	0.083778	Red blood cell count || id:ebi-a-GCST90002363
1.07004e-13	10	0.001881	545203	3791224	0.01399	ebi-a-GCST90002363	rs10904089	T	G	0.493614	Red blood cell count || id:ebi-a-GCST90002363
4.89001e-08	10	0.002449	545203	35280461	0.013367	ebi-a-GCST90002363	rs4934526	G	A	0.174036	Red blood cell count || id:ebi-a-GCST90002363
4.79954e-58	10	0.003806	545203	46006967	-0.061154	ebi-a-GCST90002363	rs35993099	A	T	0.068112	Red blood cell count || id:ebi-a-GCST90002363
6.89922e-13	10	0.001857	545203	114711755	0.013349	ebi-a-GCST90002363	rs10885396	T	C	0.542481	Red blood cell count || id:ebi-a-GCST90002363
2.67997e-09	10	0.001856	545203	127504019	-0.01105	ebi-a-GCST90002363	rs10794026	A	G	0.468336	Red blood cell count || id:ebi-a-GCST90002363
1.79999e-09	10	0.001976	545203	38890011	0.011896	ebi-a-GCST90002363	rs7910011	C	T	0.475101	Red blood cell count || id:ebi-a-GCST90002363
1.20005e-21	10	0.002188	545203	80787846	-0.020933	ebi-a-GCST90002363	rs12783396	C	T	0.240036	Red blood cell count || id:ebi-a-GCST90002363
2.63998e-10	10	0.0021	545203	90334338	-0.013276	ebi-a-GCST90002363	rs10887832	T	A	0.263226	Red blood cell count || id:ebi-a-GCST90002363
1.18005e-14	10	0.001843	545203	90752018	0.014236	ebi-a-GCST90002363	rs6586163	C	A	0.499322	Red blood cell count || id:ebi-a-GCST90002363
1.27997e-12	10	0.002364	545203	103311513	-0.016793	ebi-a-GCST90002363	rs3127239	C	T	0.813146	Red blood cell count || id:ebi-a-GCST90002363
4.75992e-12	10	0.001887	545203	13735587	0.013053	ebi-a-GCST90002363	rs737376	A	G	0.432707	Red blood cell count || id:ebi-a-GCST90002363
5.11682e-118	10	0.001902	545203	45388231	-0.043939	ebi-a-GCST90002363	rs10793565	C	G	0.583081	Red blood cell count || id:ebi-a-GCST90002363
6.82025e-24	10	0.002091	545203	45958881	-0.021091	ebi-a-GCST90002363	rs2291429	C	A	0.29743	Red blood cell count || id:ebi-a-GCST90002363
1.24997e-23	10	0.002106	545203	101308890	-0.021117	ebi-a-GCST90002363	rs10786559	C	G	0.259579	Red blood cell count || id:ebi-a-GCST90002363
1.55998e-10	10	0.001995	545203	119533256	-0.012779	ebi-a-GCST90002363	rs1925282	G	A	0.691217	Red blood cell count || id:ebi-a-GCST90002363
4.40961e-13	10	0.001899	545203	126658075	-0.013763	ebi-a-GCST90002363	rs11245450	A	G	0.422672	Red blood cell count || id:ebi-a-GCST90002363
3.06973e-17	10	0.003637	545203	3886904	0.030736	ebi-a-GCST90002363	rs61828723	G	A	0.075637	Red blood cell count || id:ebi-a-GCST90002363
1.72001e-10	10	0.001866	545203	7913058	0.011925	ebi-a-GCST90002363	rs10752118	T	C	0.431861	Red blood cell count || id:ebi-a-GCST90002363
2.91005e-14	10	0.001903	545203	36466669	0.01448	ebi-a-GCST90002363	rs2218848	C	G	0.37995	Red blood cell count || id:ebi-a-GCST90002363
1.61994e-12	10	0.005299	545203	64941985	0.037459	ebi-a-GCST90002363	rs72829173	A	G	0.031484	Red blood cell count || id:ebi-a-GCST90002363
7.7983e-146	10	0.002998	545203	71094504	0.077124	ebi-a-GCST90002363	rs17476364	C	T	0.106734	Red blood cell count || id:ebi-a-GCST90002363
6.02005e-13	10	0.002111	545203	77262487	0.01521	ebi-a-GCST90002363	rs61859953	C	T	0.267953	Red blood cell count || id:ebi-a-GCST90002363
6.62979e-20	10	0.002266	545203	91392543	-0.020713	ebi-a-GCST90002363	rs34663515	G	C	0.21415	Red blood cell count || id:ebi-a-GCST90002363
8.05935e-19	10	0.003031	545203	104849116	-0.026869	ebi-a-GCST90002363	rs10786736	C	G	0.104162	Red blood cell count || id:ebi-a-GCST90002363
1.63001e-09	11	0.001956	545203	306920	0.011805	ebi-a-GCST90002363	rs7115703	A	T	0.513191	Red blood cell count || id:ebi-a-GCST90002363
8.75992e-31	11	0.001937	545203	30749090	0.022363	ebi-a-GCST90002363	rs963837	C	T	0.45364	Red blood cell count || id:ebi-a-GCST90002363
6.59022e-17	11	0.002031	545203	64031798	0.016982	ebi-a-GCST90002363	rs589030	C	G	0.342269	Red blood cell count || id:ebi-a-GCST90002363
7.57007e-11	11	0.002098	545203	111304188	-0.013665	ebi-a-GCST90002363	rs11213893	A	C	0.27525	Red blood cell count || id:ebi-a-GCST90002363
6.21012e-45	11	0.002201	545203	19221518	-0.030968	ebi-a-GCST90002363	rs77055095	A	G	0.230713	Red blood cell count || id:ebi-a-GCST90002363
1.18987e-30	11	0.003395	545203	66899619	0.039098	ebi-a-GCST90002363	rs56088284	G	A	0.081236	Red blood cell count || id:ebi-a-GCST90002363
8.02971e-11	11	0.001896	545203	94886632	0.012333	ebi-a-GCST90002363	rs496321	C	T	0.613591	Red blood cell count || id:ebi-a-GCST90002363
5.77963e-11	11	0.00204	545203	95928212	0.013374	ebi-a-GCST90002363	rs12788404	T	C	0.291761	Red blood cell count || id:ebi-a-GCST90002363
1.34999e-09	11	0.002751	545203	118669178	0.016688	ebi-a-GCST90002363	rs583213	T	G	0.869687	Red blood cell count || id:ebi-a-GCST90002363
2.60976e-28	11	0.001976	545203	127937766	-0.021815	ebi-a-GCST90002363	rs10750385	G	A	0.677218	Red blood cell count || id:ebi-a-GCST90002363
9.2406e-37	11	0.00185	545203	8899528	-0.023447	ebi-a-GCST90002363	rs2742540	G	A	0.493378	Red blood cell count || id:ebi-a-GCST90002363
1.05999e-78	11	0.002142	545203	10203610	-0.040248	ebi-a-GCST90002363	rs10500721	G	A	0.245906	Red blood cell count || id:ebi-a-GCST90002363
2.41991e-11	11	0.002113	545203	13267867	0.01412	ebi-a-GCST90002363	rs6486109	A	T	0.259169	Red blood cell count || id:ebi-a-GCST90002363
7.68069e-74	11	0.001946	545203	61557803	0.035386	ebi-a-GCST90002363	rs102275	C	T	0.354256	Red blood cell count || id:ebi-a-GCST90002363
3.92013e-12	11	0.004898	545203	75463779	0.034019	ebi-a-GCST90002363	rs190387940	G	T	0.049152	Red blood cell count || id:ebi-a-GCST90002363
8.39073e-11	11	0.002027	545203	126278522	0.01317	ebi-a-GCST90002363	rs4935965	T	C	0.306731	Red blood cell count || id:ebi-a-GCST90002363
2.21004e-24	11	0.003049	545203	2324347	-0.031084	ebi-a-GCST90002363	rs55648810	C	T	0.114263	Red blood cell count || id:ebi-a-GCST90002363
1.68e-10	11	0.002271	545203	10471931	-0.01452	ebi-a-GCST90002363	rs7937289	A	G	0.214973	Red blood cell count || id:ebi-a-GCST90002363
3.56e-09	11	0.00651	545203	74086049	-0.038461	ebi-a-GCST90002363	rs72973914	A	G	0.020919	Red blood cell count || id:ebi-a-GCST90002363
1.20005e-12	11	0.001943	545203	31444646	0.013816	ebi-a-GCST90002363	rs2862189	T	G	0.55182	Red blood cell count || id:ebi-a-GCST90002363
9.77012e-42	11	0.001955	545203	33913568	-0.026469	ebi-a-GCST90002363	rs2273799	C	T	0.48821	Red blood cell count || id:ebi-a-GCST90002363
1.22999e-11	11	0.003204	545203	49130747	-0.021729	ebi-a-GCST90002363	rs79249417	T	A	0.092043	Red blood cell count || id:ebi-a-GCST90002363
1.03999e-08	11	0.002349	545203	78286462	-0.013454	ebi-a-GCST90002363	rs10736814	G	C	0.799322	Red blood cell count || id:ebi-a-GCST90002363
2.35993e-33	11	0.001969	545203	108344081	0.023703	ebi-a-GCST90002363	rs7943203	A	G	0.411724	Red blood cell count || id:ebi-a-GCST90002363
9.70957e-21	11	0.001997	545203	113982321	0.018663	ebi-a-GCST90002363	rs73000965	A	T	0.315153	Red blood cell count || id:ebi-a-GCST90002363
2.02023e-11	11	0.004483	545203	116737302	-0.030081	ebi-a-GCST90002363	rs139447106	T	C	0.044563	Red blood cell count || id:ebi-a-GCST90002363
4.78961e-53	12	0.001914	545203	2521812	0.029363	ebi-a-GCST90002363	rs17223841	G	A	0.370904	Red blood cell count || id:ebi-a-GCST90002363
7.00971e-28	12	0.00254	545203	53893031	0.027819	ebi-a-GCST90002363	rs34649330	T	C	0.157235	Red blood cell count || id:ebi-a-GCST90002363
7.1796e-11	12	0.002219	545203	57815675	0.014469	ebi-a-GCST90002363	rs11614506	C	T	0.222981	Red blood cell count || id:ebi-a-GCST90002363
2.18022e-11	12	0.001879	545203	117578113	-0.012588	ebi-a-GCST90002363	rs11068360	C	A	0.434779	Red blood cell count || id:ebi-a-GCST90002363
1.7398e-25	12	0.002302	545203	133105852	0.024034	ebi-a-GCST90002363	rs4242906	G	A	0.22998	Red blood cell count || id:ebi-a-GCST90002363
2.96006e-42	12	0.00203	545203	88818479	-0.027671	ebi-a-GCST90002363	rs6538148	G	C	0.70372	Red blood cell count || id:ebi-a-GCST90002363
5.53988e-15	12	0.002145	545203	91130884	0.016774	ebi-a-GCST90002363	rs12370487	C	T	0.27312	Red blood cell count || id:ebi-a-GCST90002363
1.49005e-41	12	0.002102	545203	121096987	0.028405	ebi-a-GCST90002363	rs541619	G	A	0.276925	Red blood cell count || id:ebi-a-GCST90002363
4.10015e-12	12	0.002861	545203	133158561	0.019851	ebi-a-GCST90002363	rs3751305	A	C	0.134378	Red blood cell count || id:ebi-a-GCST90002363
1.89017e-15	12	0.005287	545203	11829309	-0.042054	ebi-a-GCST90002363	rs2541119	G	A	0.032144	Red blood cell count || id:ebi-a-GCST90002363
3.53021e-43	12	0.002373	545203	48512285	-0.032712	ebi-a-GCST90002363	rs4760682	A	C	0.813064	Red blood cell count || id:ebi-a-GCST90002363
6.05062e-11	12	0.002923	545203	52305700	0.019136	ebi-a-GCST90002363	rs12578436	A	G	0.113079	Red blood cell count || id:ebi-a-GCST90002363
2.64241e-129	12	0.001846	545203	111932800	-0.04467	ebi-a-GCST90002363	rs7137828	T	C	0.516713	Red blood cell count || id:ebi-a-GCST90002363
4.9705e-33	12	0.002308	545203	121105528	0.027649	ebi-a-GCST90002363	rs7313642	T	G	0.203655	Red blood cell count || id:ebi-a-GCST90002363
9.22996e-27	12	0.002571	545203	13046211	-0.027554	ebi-a-GCST90002363	rs12811512	T	C	0.152033	Red blood cell count || id:ebi-a-GCST90002363
3.95003e-09	12	0.003618	545203	26590774	-0.021313	ebi-a-GCST90002363	rs61914393	A	G	0.070151	Red blood cell count || id:ebi-a-GCST90002363
1.74e-10	12	0.002319	545203	52468571	0.014813	ebi-a-GCST90002363	rs12830246	T	C	0.198474	Red blood cell count || id:ebi-a-GCST90002363
5.45004e-10	12	0.002254	545203	89643630	-0.013999	ebi-a-GCST90002363	rs2927362	A	C	0.242858	Red blood cell count || id:ebi-a-GCST90002363
2.38781e-154	12	0.00226	545203	4331204	-0.059828	ebi-a-GCST90002363	rs11615482	A	C	0.212037	Red blood cell count || id:ebi-a-GCST90002363
5.95937e-11	12	0.001959	545203	15306985	-0.012833	ebi-a-GCST90002363	rs11056375	T	C	0.338572	Red blood cell count || id:ebi-a-GCST90002363
3.98016e-25	12	0.001862	545203	46144855	0.019294	ebi-a-GCST90002363	rs10880855	T	C	0.503559	Red blood cell count || id:ebi-a-GCST90002363
2.80996e-11	12	0.001914	545203	56467865	0.012752	ebi-a-GCST90002363	rs10876869	G	C	0.392698	Red blood cell count || id:ebi-a-GCST90002363
7.45933e-18	12	0.001877	545203	69194834	0.016167	ebi-a-GCST90002363	rs3879293	T	G	0.403837	Red blood cell count || id:ebi-a-GCST90002363
1.54999e-08	12	0.001899	545203	76477941	-0.010751	ebi-a-GCST90002363	rs11180823	C	A	0.421133	Red blood cell count || id:ebi-a-GCST90002363
2.29985e-16	12	0.002283	545203	110731190	-0.018749	ebi-a-GCST90002363	rs377223093	G	T	0.230609	Red blood cell count || id:ebi-a-GCST90002363
1.22999e-57	13	0.003281	545203	76058349	0.052535	ebi-a-GCST90002363	rs60343330	T	G	0.097846	Red blood cell count || id:ebi-a-GCST90002363
1.03001e-08	13	0.00188	545203	51390598	0.010771	ebi-a-GCST90002363	rs9316505	A	G	0.571197	Red blood cell count || id:ebi-a-GCST90002363
3.89e-09	13	0.002045	545203	96061178	-0.012051	ebi-a-GCST90002363	rs7490694	G	A	0.708752	Red blood cell count || id:ebi-a-GCST90002363
1.34999e-08	13	0.001866	545203	31072636	-0.010609	ebi-a-GCST90002363	rs61947766	C	T	0.435337	Red blood cell count || id:ebi-a-GCST90002363
1.07999e-09	13	0.00188	545203	33776183	-0.01147	ebi-a-GCST90002363	rs797192	A	G	0.482873	Red blood cell count || id:ebi-a-GCST90002363
3.59005e-36	13	0.002263	545203	41254104	0.028439	ebi-a-GCST90002363	rs9549260	A	C	0.215391	Red blood cell count || id:ebi-a-GCST90002363
1.07004e-17	13	0.001994	545203	109423089	0.01709	ebi-a-GCST90002363	rs9521026	A	G	0.359207	Red blood cell count || id:ebi-a-GCST90002363
5.23998e-09	13	0.002077	545203	111094489	-0.012138	ebi-a-GCST90002363	rs12856221	A	G	0.275693	Red blood cell count || id:ebi-a-GCST90002363
3.76999e-09	13	0.003096	545203	113420535	0.01826	ebi-a-GCST90002363	rs7318114	C	A	0.102805	Red blood cell count || id:ebi-a-GCST90002363
1.80011e-26	13	0.002083	545203	114551993	0.022197	ebi-a-GCST90002363	rs6602909	C	T	0.326971	Red blood cell count || id:ebi-a-GCST90002363
8.82064e-29	13	0.001943	545203	29230581	-0.021641	ebi-a-GCST90002363	rs1340817	G	A	0.353829	Red blood cell count || id:ebi-a-GCST90002363
1.05003e-13	14	0.00193	545203	34724550	0.014362	ebi-a-GCST90002363	rs12897414	C	T	0.38273	Red blood cell count || id:ebi-a-GCST90002363
1.26999e-19	14	0.003606	545203	50923249	-0.032707	ebi-a-GCST90002363	rs12881869	T	C	0.070387	Red blood cell count || id:ebi-a-GCST90002363
2.93022e-40	14	0.001859	545203	65509878	-0.024702	ebi-a-GCST90002363	rs11628273	T	C	0.510339	Red blood cell count || id:ebi-a-GCST90002363
5.64937e-18	14	0.001875	545203	99707933	0.016213	ebi-a-GCST90002363	rs3916222	T	C	0.439684	Red blood cell count || id:ebi-a-GCST90002363
1.51008e-24	14	0.002327	545203	104007500	0.023809	ebi-a-GCST90002363	rs11160753	T	C	0.749244	Red blood cell count || id:ebi-a-GCST90002363
2.04998e-10	14	0.00239	545203	74610065	0.015206	ebi-a-GCST90002363	rs8008987	A	G	0.815786	Red blood cell count || id:ebi-a-GCST90002363
5.52968e-18	14	0.002454	545203	21565149	-0.021223	ebi-a-GCST90002363	rs2319626	C	G	0.171356	Red blood cell count || id:ebi-a-GCST90002363
1.85012e-17	14	0.003084	545203	35259151	0.026242	ebi-a-GCST90002363	rs4982211	A	G	0.100317	Red blood cell count || id:ebi-a-GCST90002363
3.86011e-33	14	0.00185	545203	64703593	-0.022205	ebi-a-GCST90002363	rs1256061	T	G	0.474971	Red blood cell count || id:ebi-a-GCST90002363
4.31023e-17	14	0.002037	545203	105759840	0.017133	ebi-a-GCST90002363	rs7149013	C	T	0.294405	Red blood cell count || id:ebi-a-GCST90002363
4.75992e-21	14	0.002052	545203	37718177	-0.019334	ebi-a-GCST90002363	rs8018823	A	G	0.286092	Red blood cell count || id:ebi-a-GCST90002363
1.50003e-33	14	0.002433	545203	68435810	0.029388	ebi-a-GCST90002363	rs113599586	T	C	0.175612	Red blood cell count || id:ebi-a-GCST90002363
2.74998e-08	14	0.001867	545203	24881986	0.010383	ebi-a-GCST90002363	rs36012880	C	T	0.474338	Red blood cell count || id:ebi-a-GCST90002363
1.59001e-11	14	0.003154	545203	36370907	-0.021272	ebi-a-GCST90002363	rs55814046	A	G	0.105377	Red blood cell count || id:ebi-a-GCST90002363
1.39991e-13	14	0.001934	545203	73341907	0.014319	ebi-a-GCST90002363	rs2080252	T	G	0.386049	Red blood cell count || id:ebi-a-GCST90002363
3.05999e-10	14	0.00214	545203	91941141	-0.013482	ebi-a-GCST90002363	rs11625753	C	T	0.256305	Red blood cell count || id:ebi-a-GCST90002363
2.63998e-15	14	0.001981	545203	103926010	0.015679	ebi-a-GCST90002363	rs4900578	T	A	0.367272	Red blood cell count || id:ebi-a-GCST90002363
1.81999e-10	15	0.003973	545203	86262256	-0.025351	ebi-a-GCST90002363	rs74025667	A	G	0.057592	Red blood cell count || id:ebi-a-GCST90002363
5.93062e-11	15	0.001898	545203	36871238	0.012433	ebi-a-GCST90002363	rs6495841	G	C	0.386504	Red blood cell count || id:ebi-a-GCST90002363
6.46994e-20	15	0.001864	545203	41412475	-0.017039	ebi-a-GCST90002363	rs8037837	A	G	0.467474	Red blood cell count || id:ebi-a-GCST90002363
8.99912e-15	15	0.001947	545203	58678720	0.015104	ebi-a-GCST90002363	rs261290	C	T	0.654618	Red blood cell count || id:ebi-a-GCST90002363
1.41e-09	15	0.00197	545203	68581390	-0.011936	ebi-a-GCST90002363	rs7174574	C	T	0.337865	Red blood cell count || id:ebi-a-GCST90002363
5.22035e-12	15	0.001928	545203	60943845	-0.013313	ebi-a-GCST90002363	rs9806453	T	G	0.3677	Red blood cell count || id:ebi-a-GCST90002363
1.63005e-21	15	0.002048	545203	75052994	-0.019519	ebi-a-GCST90002363	rs11072506	G	A	0.708229	Red blood cell count || id:ebi-a-GCST90002363
9.64051e-26	15	0.002962	545203	78594105	-0.031092	ebi-a-GCST90002363	rs16969707	T	A	0.110586	Red blood cell count || id:ebi-a-GCST90002363
1.38007e-14	15	0.002218	545203	81895458	-0.017085	ebi-a-GCST90002363	rs8034776	A	G	0.772909	Red blood cell count || id:ebi-a-GCST90002363
4.00959e-20	15	0.002389	545203	40300691	-0.021967	ebi-a-GCST90002363	rs12164905	T	G	0.184888	Red blood cell count || id:ebi-a-GCST90002363
4.13e-08	15	0.002042	545203	41842078	-0.011208	ebi-a-GCST90002363	rs2588323	G	C	0.705078	Red blood cell count || id:ebi-a-GCST90002363
2.13998e-10	15	0.002168	545203	65830518	-0.013778	ebi-a-GCST90002363	rs2456015	T	C	0.755534	Red blood cell count || id:ebi-a-GCST90002363
9.8107e-57	15	0.001853	545203	76298132	-0.029424	ebi-a-GCST90002363	rs4886755	G	A	0.511374	Red blood cell count || id:ebi-a-GCST90002363
7.03008e-10	15	0.002219	545203	99998763	0.013694	ebi-a-GCST90002363	rs11635896	C	T	0.768728	Red blood cell count || id:ebi-a-GCST90002363
2.71e-10	15	0.002158	545203	102067841	0.013636	ebi-a-GCST90002363	rs8025505	T	C	0.25757	Red blood cell count || id:ebi-a-GCST90002363
6.57961e-11	15	0.002652	545203	51065767	0.017329	ebi-a-GCST90002363	rs6493455	T	C	0.143825	Red blood cell count || id:ebi-a-GCST90002363
2.15001e-08	15	0.001859	545203	53974475	-0.010417	ebi-a-GCST90002363	rs4774672	G	C	0.455214	Red blood cell count || id:ebi-a-GCST90002363
1.03992e-53	15	0.002167	545203	66066618	0.033457	ebi-a-GCST90002363	rs28552840	C	G	0.240215	Red blood cell count || id:ebi-a-GCST90002363
4.07005e-11	16	0.001916	545203	11919093	-0.012658	ebi-a-GCST90002363	rs7189510	T	C	0.597612	Red blood cell count || id:ebi-a-GCST90002363
1.31e-10	16	0.00203	545203	15127534	0.013055	ebi-a-GCST90002363	rs72789541	A	T	0.296544	Red blood cell count || id:ebi-a-GCST90002363
1.57e-18	16	0.005972	545203	16259596	0.052504	ebi-a-GCST90002363	rs41278174	A	G	0.026968	Red blood cell count || id:ebi-a-GCST90002363
1.02e-39	16	0.002484	545203	67964203	0.032779	ebi-a-GCST90002363	rs1134760	C	T	0.169199	Red blood cell count || id:ebi-a-GCST90002363
2.9703e-36	16	0.002034	545203	28619920	-0.025593	ebi-a-GCST90002363	rs1126446	G	A	0.385083	Red blood cell count || id:ebi-a-GCST90002363
3.89045e-108	16	0.001975	545203	30103160	0.043643	ebi-a-GCST90002363	rs3809627	A	C	0.402746	Red blood cell count || id:ebi-a-GCST90002363
8.07997e-10	16	0.002003	545203	55313539	0.012314	ebi-a-GCST90002363	rs1816616	C	T	0.692537	Red blood cell count || id:ebi-a-GCST90002363
2.5698e-11	16	0.002817	545203	86315136	-0.018803	ebi-a-GCST90002363	rs72813234	A	G	0.12432	Red blood cell count || id:ebi-a-GCST90002363
2.23975e-16	16	0.002242	545203	88803124	0.018413	ebi-a-GCST90002363	rs13333358	C	T	0.292245	Red blood cell count || id:ebi-a-GCST90002363
1.20005e-43	16	0.001915	545203	30987144	0.026547	ebi-a-GCST90002363	rs12931046	A	G	0.62817	Red blood cell count || id:ebi-a-GCST90002363
1.75999e-09	16	0.001998	545203	48572817	0.012031	ebi-a-GCST90002363	rs1224	A	G	0.312668	Red blood cell count || id:ebi-a-GCST90002363
5.35057e-24	16	0.004483	545203	51170026	-0.04532	ebi-a-GCST90002363	rs116971887	T	G	0.045913	Red blood cell count || id:ebi-a-GCST90002363
1.9002e-26	16	0.008841	545203	196469	0.094148	ebi-a-GCST90002363	rs112190912	G	A	0.012494	Red blood cell count || id:ebi-a-GCST90002363
3.8699e-11	16	0.001879	545203	68756450	-0.012427	ebi-a-GCST90002363	rs12923775	T	C	0.585314	Red blood cell count || id:ebi-a-GCST90002363
8.26038e-81	16	0.001949	545203	88853729	-0.037125	ebi-a-GCST90002363	rs837763	T	C	0.556041	Red blood cell count || id:ebi-a-GCST90002363
2.25996e-95	16	0.006288	545203	170076	0.130338	ebi-a-GCST90002363	rs117747069	C	G	0.037041	Red blood cell count || id:ebi-a-GCST90002363
4.70977e-38	16	0.002631	545203	209001	-0.033947	ebi-a-GCST90002363	rs11641876	A	G	0.177633	Red blood cell count || id:ebi-a-GCST90002363
6.48933e-16	16	0.002369	545203	382373	-0.019158	ebi-a-GCST90002363	rs56364740	C	G	0.221824	Red blood cell count || id:ebi-a-GCST90002363
1.32008e-23	16	0.002338	545203	72105965	-0.023427	ebi-a-GCST90002363	rs217184	C	T	0.192884	Red blood cell count || id:ebi-a-GCST90002363
6.44021e-27	16	0.004956	545203	88570013	0.053273	ebi-a-GCST90002363	rs75874899	C	G	0.041123	Red blood cell count || id:ebi-a-GCST90002363
2.33002e-08	16	0.002339	545203	89166832	0.013076	ebi-a-GCST90002363	rs12445614	A	G	0.800163	Red blood cell count || id:ebi-a-GCST90002363
1.10994e-37	17	0.002333	545203	27178761	-0.029953	ebi-a-GCST90002363	rs9892942	T	C	0.198526	Red blood cell count || id:ebi-a-GCST90002363
2.61999e-41	17	0.002137	545203	37775274	-0.028778	ebi-a-GCST90002363	rs1874228	G	A	0.729235	Red blood cell count || id:ebi-a-GCST90002363
5.17965e-27	17	0.001924	545203	7732351	-0.020718	ebi-a-GCST90002363	rs57828851	A	T	0.567788	Red blood cell count || id:ebi-a-GCST90002363
5.63002e-10	17	0.001895	545203	43120994	0.011756	ebi-a-GCST90002363	rs8071302	T	C	0.409655	Red blood cell count || id:ebi-a-GCST90002363
4.94994e-43	17	0.00247	545203	59456589	-0.033979	ebi-a-GCST90002363	rs9895661	T	C	0.824697	Red blood cell count || id:ebi-a-GCST90002363
9.9793e-11	17	0.004945	545203	7327089	0.032008	ebi-a-GCST90002363	rs77519307	A	C	0.039133	Red blood cell count || id:ebi-a-GCST90002363
3.61993e-11	17	0.003835	545203	7952759	0.025402	ebi-a-GCST90002363	rs7211013	T	A	0.062308	Red blood cell count || id:ebi-a-GCST90002363
5.19039e-17	17	0.001933	545203	18054917	-0.016214	ebi-a-GCST90002363	rs865923	C	T	0.620999	Red blood cell count || id:ebi-a-GCST90002363
2.96006e-22	17	0.001853	545203	19926836	-0.017986	ebi-a-GCST90002363	rs7218708	G	A	0.517505	Red blood cell count || id:ebi-a-GCST90002363
1.37e-08	17	0.002161	545203	60093542	-0.012276	ebi-a-GCST90002363	rs72843781	C	A	0.35295	Red blood cell count || id:ebi-a-GCST90002363
4.10015e-17	17	0.001939	545203	61976093	0.016316	ebi-a-GCST90002363	rs2854161	C	T	0.386382	Red blood cell count || id:ebi-a-GCST90002363
1.38995e-60	17	0.002348	545203	76121864	0.038575	ebi-a-GCST90002363	rs2748427	G	A	0.219489	Red blood cell count || id:ebi-a-GCST90002363
5.79963e-12	17	0.003096	545203	79521035	0.021334	ebi-a-GCST90002363	rs55834735	G	T	0.110007	Red blood cell count || id:ebi-a-GCST90002363
6.54938e-13	17	0.002677	545203	79764887	-0.019255	ebi-a-GCST90002363	rs148102803	C	T	0.165329	Red blood cell count || id:ebi-a-GCST90002363
7.87046e-16	17	0.002046	545203	81051887	0.016498	ebi-a-GCST90002363	rs7223467	G	T	0.652408	Red blood cell count || id:ebi-a-GCST90002363
1.5e-10	17	0.009006	545203	7368406	0.057731	ebi-a-GCST90002363	rs370247741	C	T	0.01467	Red blood cell count || id:ebi-a-GCST90002363
4.66982e-24	17	0.001871	545203	8160602	-0.018936	ebi-a-GCST90002363	rs4792687	C	T	0.499793	Red blood cell count || id:ebi-a-GCST90002363
2.63027e-11	17	0.00193	545203	35843050	-0.012879	ebi-a-GCST90002363	rs853234	T	C	0.639743	Red blood cell count || id:ebi-a-GCST90002363
1.72982e-128	17	0.002197	545203	44095467	0.053	ebi-a-GCST90002363	rs58879558	C	T	0.232575	Red blood cell count || id:ebi-a-GCST90002363
1.61994e-30	17	0.002176	545203	46126116	-0.025005	ebi-a-GCST90002363	rs12602010	A	G	0.242633	Red blood cell count || id:ebi-a-GCST90002363
1.09999e-08	17	0.002059	545203	76245075	0.011774	ebi-a-GCST90002363	rs72901765	G	A	0.331681	Red blood cell count || id:ebi-a-GCST90002363
4.70002e-15	17	0.002139	545203	21279486	0.016771	ebi-a-GCST90002363	rs71373621	A	G	0.62728	Red blood cell count || id:ebi-a-GCST90002363
8.77001e-23	17	0.002235	545203	59273265	0.021971	ebi-a-GCST90002363	rs11867840	A	G	0.778397	Red blood cell count || id:ebi-a-GCST90002363
5.75043e-11	18	0.002176	545203	835782	0.014264	ebi-a-GCST90002363	rs9959574	G	A	0.747642	Red blood cell count || id:ebi-a-GCST90002363
6.80926e-61	18	0.002132	545203	43802169	0.035117	ebi-a-GCST90002363	rs4542747	T	C	0.746276	Red blood cell count || id:ebi-a-GCST90002363
4.60999e-12	18	0.003243	545203	46207220	0.02245	ebi-a-GCST90002363	rs75799414	G	C	0.094316	Red blood cell count || id:ebi-a-GCST90002363
1.02e-08	18	0.002048	545203	47192805	-0.01174	ebi-a-GCST90002363	rs34627148	G	C	0.298728	Red blood cell count || id:ebi-a-GCST90002363
6.21012e-12	18	0.00387	545203	23840470	0.026623	ebi-a-GCST90002363	rs140262548	A	C	0.061478	Red blood cell count || id:ebi-a-GCST90002363
3.32997e-10	18	0.00424	545203	12509955	-0.026659	ebi-a-GCST90002363	rs146223307	A	G	0.053997	Red blood cell count || id:ebi-a-GCST90002363
1.65006e-11	18	0.003017	545203	12745889	0.020332	ebi-a-GCST90002363	rs7226608	T	C	0.107005	Red blood cell count || id:ebi-a-GCST90002363
2.47999e-08	18	0.001933	545203	74632186	-0.010781	ebi-a-GCST90002363	rs17060086	C	T	0.359336	Red blood cell count || id:ebi-a-GCST90002363
3.39e-08	18	0.001926	545203	24452435	-0.010639	ebi-a-GCST90002363	rs162000	A	C	0.595512	Red blood cell count || id:ebi-a-GCST90002363
4.58036e-11	18	0.002395	545203	42072529	0.015778	ebi-a-GCST90002363	rs12607156	T	C	0.183066	Red blood cell count || id:ebi-a-GCST90002363
7.58054e-19	18	0.005466	545203	46207268	-0.048495	ebi-a-GCST90002363	rs78415359	A	G	0.030368	Red blood cell count || id:ebi-a-GCST90002363
3.92013e-16	18	0.001883	545203	46465540	-0.01534	ebi-a-GCST90002363	rs9952412	C	A	0.519697	Red blood cell count || id:ebi-a-GCST90002363
4.04017e-51	18	0.005706	545203	60920854	-0.085857	ebi-a-GCST90002363	rs17758695	T	C	0.028632	Red blood cell count || id:ebi-a-GCST90002363
2.47002e-13	19	0.002408	545203	1247156	0.017643	ebi-a-GCST90002363	rs62128841	T	C	0.333425	Red blood cell count || id:ebi-a-GCST90002363
3.55001e-08	19	0.002571	545203	5805658	0.014185	ebi-a-GCST90002363	rs61027285	G	A	0.173408	Red blood cell count || id:ebi-a-GCST90002363
7.40969e-19	19	0.00189	545203	45715484	0.016771	ebi-a-GCST90002363	rs10405928	G	A	0.43136	Red blood cell count || id:ebi-a-GCST90002363
3.65595e-151	19	0.001903	545203	12999458	-0.049853	ebi-a-GCST90002363	rs8110787	T	C	0.389075	Red blood cell count || id:ebi-a-GCST90002363
6.08976e-20	19	0.003688	545203	15432801	-0.033742	ebi-a-GCST90002363	rs78081685	T	G	0.072369	Red blood cell count || id:ebi-a-GCST90002363
2.49977e-19	19	0.003885	545203	19366632	0.034941	ebi-a-GCST90002363	rs72999033	T	C	0.063514	Red blood cell count || id:ebi-a-GCST90002363
1.7e-10	19	0.002338	545203	33738072	0.014942	ebi-a-GCST90002363	rs12980493	G	C	0.708297	Red blood cell count || id:ebi-a-GCST90002363
3.46976e-29	19	0.003274	545203	50036634	0.036739	ebi-a-GCST90002363	rs79476680	T	G	0.091022	Red blood cell count || id:ebi-a-GCST90002363
1.6099e-28	19	0.001997	545203	807442	0.02214	ebi-a-GCST90002363	rs123698	C	G	0.606173	Red blood cell count || id:ebi-a-GCST90002363
5.77032e-79	19	0.002464	545203	4056366	0.046367	ebi-a-GCST90002363	rs66534382	A	G	0.191918	Red blood cell count || id:ebi-a-GCST90002363
2.1301e-17	19	0.002308	545203	18639229	0.019599	ebi-a-GCST90002363	rs6512272	G	A	0.767657	Red blood cell count || id:ebi-a-GCST90002363
3.1703e-16	19	0.002038	545203	33884341	-0.016657	ebi-a-GCST90002363	rs16968074	G	A	0.300852	Red blood cell count || id:ebi-a-GCST90002363
4.56037e-23	19	0.002075	545203	47616377	-0.020537	ebi-a-GCST90002363	rs55731973	T	G	0.702356	Red blood cell count || id:ebi-a-GCST90002363
7.08925e-50	19	0.001942	545203	2163771	0.028857	ebi-a-GCST90002363	rs36065733	G	T	0.474605	Red blood cell count || id:ebi-a-GCST90002363
7.93049e-27	19	0.001978	545203	4502201	-0.021221	ebi-a-GCST90002363	rs8887	C	T	0.570046	Red blood cell count || id:ebi-a-GCST90002363
6.29941e-37	19	0.006588	545203	41204070	-0.083681	ebi-a-GCST90002363	rs148614081	A	G	0.022332	Red blood cell count || id:ebi-a-GCST90002363
1.19001e-09	19	0.002492	545203	54772618	0.015168	ebi-a-GCST90002363	rs4083825	C	A	0.171076	Red blood cell count || id:ebi-a-GCST90002363
2.1e-09	19	0.001932	545203	56111036	-0.01158	ebi-a-GCST90002363	rs693289	T	C	0.585804	Red blood cell count || id:ebi-a-GCST90002363
1.75999e-10	19	0.001879	545203	32594869	-0.012	ebi-a-GCST90002363	rs3816053	G	A	0.570977	Red blood cell count || id:ebi-a-GCST90002363
1.10917e-162	19	0.003542	545203	33754548	0.096285	ebi-a-GCST90002363	rs78744187	T	C	0.082044	Red blood cell count || id:ebi-a-GCST90002363
8.81049e-19	19	0.002546	545203	44260929	0.022544	ebi-a-GCST90002363	rs61387190	T	C	0.157451	Red blood cell count || id:ebi-a-GCST90002363
3.3597e-13	20	0.001983	545203	10619014	-0.014442	ebi-a-GCST90002363	rs7828	C	A	0.328073	Red blood cell count || id:ebi-a-GCST90002363
1.22999e-16	20	0.001915	545203	44505973	0.015868	ebi-a-GCST90002363	rs2903808	C	T	0.626437	Red blood cell count || id:ebi-a-GCST90002363
5.22035e-75	20	0.001862	545203	49101590	0.034142	ebi-a-GCST90002363	rs6126019	C	T	0.547287	Red blood cell count || id:ebi-a-GCST90002363
2.77997e-08	20	0.002946	545203	18596424	0.016373	ebi-a-GCST90002363	rs6136437	C	T	0.111204	Red blood cell count || id:ebi-a-GCST90002363
8.16018e-13	20	0.00188	545203	31219807	0.013468	ebi-a-GCST90002363	rs464063	C	T	0.49697	Red blood cell count || id:ebi-a-GCST90002363
3.95003e-27	20	0.002101	545203	55988358	-0.022675	ebi-a-GCST90002363	rs2865376	T	C	0.285521	Red blood cell count || id:ebi-a-GCST90002363
1.81999e-10	20	0.003237	545203	3747759	-0.020654	ebi-a-GCST90002363	rs75077214	G	T	0.102921	Red blood cell count || id:ebi-a-GCST90002363
1.18005e-28	20	0.002258	545203	30325755	-0.02509	ebi-a-GCST90002363	rs6060912	A	C	0.213722	Red blood cell count || id:ebi-a-GCST90002363
1.81001e-09	20	0.001985	545203	44726237	0.011947	ebi-a-GCST90002363	rs1569722	T	C	0.325491	Red blood cell count || id:ebi-a-GCST90002363
2.97002e-09	20	0.002064	545203	57575594	0.012255	ebi-a-GCST90002363	rs163790	T	C	0.714338	Red blood cell count || id:ebi-a-GCST90002363
4.44017e-24	20	0.00205	545203	31108108	0.020759	ebi-a-GCST90002363	rs159058	C	A	0.301793	Red blood cell count || id:ebi-a-GCST90002363
2.95999e-08	20	0.002782	545203	42857648	-0.015432	ebi-a-GCST90002363	rs16985330	T	C	0.128355	Red blood cell count || id:ebi-a-GCST90002363
2.25996e-14	20	0.003817	545203	61031848	0.029164	ebi-a-GCST90002363	rs6089381	C	G	0.928091	Red blood cell count || id:ebi-a-GCST90002363
7.37004e-09	20	0.003152	545203	17977369	0.018238	ebi-a-GCST90002363	rs45579838	T	C	0.097157	Red blood cell count || id:ebi-a-GCST90002363
2.52e-18	20	0.002044	545203	42673848	-0.017862	ebi-a-GCST90002363	rs766622	T	C	0.700631	Red blood cell count || id:ebi-a-GCST90002363
8.45084e-17	20	0.002411	545203	62447662	-0.020082	ebi-a-GCST90002363	rs4809361	C	T	0.787732	Red blood cell count || id:ebi-a-GCST90002363
2.48028e-34	21	0.001976	545203	16576783	-0.024153	ebi-a-GCST90002363	rs2823139	A	G	0.337033	Red blood cell count || id:ebi-a-GCST90002363
1.45999e-08	21	0.002882	545203	27260014	-0.016342	ebi-a-GCST90002363	rs1145	T	C	0.11967	Red blood cell count || id:ebi-a-GCST90002363
9.46891e-38	21	0.002218	545203	37834258	0.028502	ebi-a-GCST90002363	rs128494	C	T	0.762234	Red blood cell count || id:ebi-a-GCST90002363
1.72982e-35	21	0.00227	545203	38055216	-0.02824	ebi-a-GCST90002363	rs2835435	T	C	0.22261	Red blood cell count || id:ebi-a-GCST90002363
6.36063e-22	21	0.002509	545203	39837623	-0.02416	ebi-a-GCST90002363	rs35042034	A	G	0.168924	Red blood cell count || id:ebi-a-GCST90002363
2.66993e-23	21	0.001955	545203	35126297	0.019455	ebi-a-GCST90002363	rs2834257	A	G	0.342224	Red blood cell count || id:ebi-a-GCST90002363
1.29003e-11	21	0.001873	545203	36364162	0.012686	ebi-a-GCST90002363	rs11088302	G	A	0.475811	Red blood cell count || id:ebi-a-GCST90002363
4.75992e-32	21	0.002026	545203	16794774	-0.023889	ebi-a-GCST90002363	rs13047277	C	T	0.298243	Red blood cell count || id:ebi-a-GCST90002363
6.96947e-67	22	0.001899	545203	43114551	0.032823	ebi-a-GCST90002363	rs8138197	A	G	0.473428	Red blood cell count || id:ebi-a-GCST90002363
5.07002e-09	22	0.002051	545203	50909181	-0.011999	ebi-a-GCST90002363	rs5771045	T	C	0.661311	Red blood cell count || id:ebi-a-GCST90002363
8.72971e-27	22	0.002299	545203	46319722	0.024644	ebi-a-GCST90002363	rs9330787	A	T	0.23856	Red blood cell count || id:ebi-a-GCST90002363
2.19989e-54	22	0.001887	545203	32887732	0.029314	ebi-a-GCST90002363	rs17698823	T	C	0.600913	Red blood cell count || id:ebi-a-GCST90002363
1.04954e-151	22	0.002067	545203	50971266	-0.054231	ebi-a-GCST90002363	rs140522	C	T	0.672821	Red blood cell count || id:ebi-a-GCST90002363
5.62989e-14	22	0.001875	545203	22264103	-0.014107	ebi-a-GCST90002363	rs240051	C	A	0.485978	Red blood cell count || id:ebi-a-GCST90002363
3.57026e-18	22	0.001888	545203	40591258	0.016426	ebi-a-GCST90002363	rs6001831	G	T	0.598241	Red blood cell count || id:ebi-a-GCST90002363
2.1301e-28	22	0.002039	545203	46390243	-0.022554	ebi-a-GCST90002363	rs28496879	T	C	0.610176	Red blood cell count || id:ebi-a-GCST90002363
7.80369e-12	1	0.0031	314916	100924684	0.021	ebi-a-GCST90018955	rs481443	C	G	0.22256	Glucose levels || id:ebi-a-GCST90018955
2.21498e-09	1	0.009	314916	184672098	0.054	ebi-a-GCST90018955	rs78444298	A	G	0.019567	Glucose levels || id:ebi-a-GCST90018955
2.80479e-13	1	0.0022	314916	229672955	-0.0159	ebi-a-GCST90018955	rs348330	A	G	0.530419	Glucose levels || id:ebi-a-GCST90018955
1.74598e-09	1	0.0025	314916	3107386	-0.015	ebi-a-GCST90018955	rs12139196	T	G	0.206199	Glucose levels || id:ebi-a-GCST90018955
1.04208e-11	1	0.0023	314916	214138105	-0.0157	ebi-a-GCST90018955	rs12089247	A	G	0.276798	Glucose levels || id:ebi-a-GCST90018955
2.90402e-08	1	0.0034	314916	51433687	-0.0186	ebi-a-GCST90018955	rs3176447	A	T	0.106572	Glucose levels || id:ebi-a-GCST90018955
3.37909e-20	1	0.0024	314916	118148384	0.0222	ebi-a-GCST90018955	rs41276588	A	G	0.244648	Glucose levels || id:ebi-a-GCST90018955
1.29211e-33	1	0.0068	314916	214150821	0.0818	ebi-a-GCST90018955	rs79687284	C	G	0.034926	Glucose levels || id:ebi-a-GCST90018955
7.49549e-70	2	0.002	314916	27730940	0.0362	ebi-a-GCST90018955	rs1260326	C	T	0.557851	Glucose levels || id:ebi-a-GCST90018955
9.66807e-09	2	0.0124	314916	169963351	0.0712	ebi-a-GCST90018955	rs115654069	T	C	0.0101	Glucose levels || id:ebi-a-GCST90018955
5.26017e-64	2	0.0024	314916	45192080	0.041	ebi-a-GCST90018955	rs12712928	C	G	0.242293	Glucose levels || id:ebi-a-GCST90018955
2.58899e-10	2	0.0033	314916	45193734	0.0208	ebi-a-GCST90018955	rs881309	A	C	0.105435	Glucose levels || id:ebi-a-GCST90018955
1.333e-09	2	0.0028	314916	158494100	-0.017	ebi-a-GCST90018955	rs2444769	A	C	0.831353	Glucose levels || id:ebi-a-GCST90018955
1e-200	2	0.0026	314916	169763148	0.1491	ebi-a-GCST90018955	rs560887	C	T	0.782532	Glucose levels || id:ebi-a-GCST90018955
1.18005e-23	2	0.0041	314916	43586287	-0.0414	ebi-a-GCST90018955	rs6743071	G	T	0.0709341	Glucose levels || id:ebi-a-GCST90018955
3.75232e-39	2	0.0099	314916	169708322	0.1291	ebi-a-GCST90018955	rs143869345	G	A	0.016959	Glucose levels || id:ebi-a-GCST90018955
6.4983e-38	2	0.0037	314916	169806650	0.0482	ebi-a-GCST90018955	rs2389615	C	T	0.1436	Glucose levels || id:ebi-a-GCST90018955
4.47095e-08	3	0.0021	314916	100210509	0.0113	ebi-a-GCST90018955	rs7640470	A	G	0.536696	Glucose levels || id:ebi-a-GCST90018955
1.21899e-124	3	0.0023	314916	170733076	-0.0549	ebi-a-GCST90018955	rs9873618	A	G	0.261883	Glucose levels || id:ebi-a-GCST90018955
1.72783e-14	3	0.0026	314916	187740523	0.0196	ebi-a-GCST90018955	rs6808574	C	T	0.725533	Glucose levels || id:ebi-a-GCST90018955
1.685e-14	3	0.0062	314916	169194244	0.0475	ebi-a-GCST90018955	rs73174306	T	A	0.042118	Glucose levels || id:ebi-a-GCST90018955
5.23998e-09	3	0.0021	314916	12841804	-0.0125	ebi-a-GCST90018955	rs7650482	G	A	0.547989	Glucose levels || id:ebi-a-GCST90018955
7.95976e-70	3	0.0029	314916	123065778	-0.0509	ebi-a-GCST90018955	rs11708067	G	A	0.172649	Glucose levels || id:ebi-a-GCST90018955
4.12762e-16	3	0.0058	314916	141153545	-0.0476	ebi-a-GCST90018955	rs75206890	C	A	0.047968	Glucose levels || id:ebi-a-GCST90018955
2.76198e-08	3	0.0037	314916	49832788	-0.0208	ebi-a-GCST90018955	rs73079003	A	G	0.12523	Glucose levels || id:ebi-a-GCST90018955
1.75598e-08	3	0.0065	314916	152535037	-0.0366	ebi-a-GCST90018955	rs73018297	G	A	0.037822	Glucose levels || id:ebi-a-GCST90018955
3.23519e-11	4	0.0037	314916	106078097	0.0244	ebi-a-GCST90018955	rs11728350	G	A	0.0909568	Glucose levels || id:ebi-a-GCST90018955
3.91471e-11	4	0.0026	314916	6301325	0.0169	ebi-a-GCST90018955	rs376109082	GGTT	G	0.57839	Glucose levels || id:ebi-a-GCST90018955
6.60846e-18	4	0.0036	314916	185715685	-0.0312	ebi-a-GCST90018955	rs116401167	C	T	0.13969	Glucose levels || id:ebi-a-GCST90018955
2.549e-08	4	0.0021	314916	18207538	0.0116	ebi-a-GCST90018955	rs1503884	G	T	0.407039	Glucose levels || id:ebi-a-GCST90018955
1.46893e-14	5	0.0026	314916	76425060	-0.0203	ebi-a-GCST90018955	rs4457054	C	G	0.777486	Glucose levels || id:ebi-a-GCST90018955
1.75711e-30	5	0.0028	314916	95718846	-0.0316	ebi-a-GCST90018955	rs10476553	C	G	0.28548	Glucose levels || id:ebi-a-GCST90018955
2.37099e-10	5	0.0025	314916	148124699	0.0158	ebi-a-GCST90018955	rs6887717	T	A	0.4707	Glucose levels || id:ebi-a-GCST90018955
3.39203e-08	5	0.0023	314916	55808342	0.0125	ebi-a-GCST90018955	rs392794	T	C	0.66434	Glucose levels || id:ebi-a-GCST90018955
4.49883e-14	6	0.0024	314916	43805502	-0.0181	ebi-a-GCST90018955	rs10223666	C	G	0.747905	Glucose levels || id:ebi-a-GCST90018955
6.28203e-13	6	0.0021	314916	153395594	0.0151	ebi-a-GCST90018955	rs9371670	G	C	0.422061	Glucose levels || id:ebi-a-GCST90018955
3.34195e-11	6	0.003	314916	31835164	0.0202	ebi-a-GCST90018955	rs693906	C	G	0.132775	Glucose levels || id:ebi-a-GCST90018955
1.13397e-12	6	0.0024	314916	127399045	-0.0172	ebi-a-GCST90018955	rs727332	G	A	0.245692	Glucose levels || id:ebi-a-GCST90018955
3.51318e-12	6	0.0024	314916	33644189	-0.0169	ebi-a-GCST90018955	rs57088429	A	G	0.221223	Glucose levels || id:ebi-a-GCST90018955
2.27982e-21	6	0.0032	314916	7236663	-0.0301	ebi-a-GCST90018955	rs76823979	T	C	0.129485	Glucose levels || id:ebi-a-GCST90018955
7.60151e-35	6	0.0022	314916	20686573	0.027	ebi-a-GCST90018955	rs7766070	A	C	0.311439	Glucose levels || id:ebi-a-GCST90018955
2.86418e-14	6	0.0021	314916	117257199	-0.0161	ebi-a-GCST90018955	rs675495	T	C	0.339889	Glucose levels || id:ebi-a-GCST90018955
3.1268e-12	6	0.0046	314916	7125529	-0.0318	ebi-a-GCST90018955	rs80097396	G	A	0.080428	Glucose levels || id:ebi-a-GCST90018955
1.826e-71	7	0.0021	314916	15065796	0.038	ebi-a-GCST90018955	rs188745922	T	C	0.586341	Glucose levels || id:ebi-a-GCST90018955
1.031e-09	7	0.0021	314916	28192280	-0.0131	ebi-a-GCST90018955	rs849133	T	C	0.414918	Glucose levels || id:ebi-a-GCST90018955
2.51884e-11	7	0.0021	314916	89818945	0.0138	ebi-a-GCST90018955	rs11763820	G	T	0.469386	Glucose levels || id:ebi-a-GCST90018955
1.35894e-11	7	0.0082	314916	44081629	-0.0556	ebi-a-GCST90018955	rs117892540	T	C	0.024501	Glucose levels || id:ebi-a-GCST90018955
7.88678e-15	7	0.0036	314916	100285974	0.0279	ebi-a-GCST90018955	rs221797	C	A	0.909083	Glucose levels || id:ebi-a-GCST90018955
2.47116e-14	7	0.0022	314916	50786050	-0.0171	ebi-a-GCST90018955	rs10265504	G	A	0.724083	Glucose levels || id:ebi-a-GCST90018955
1.25487e-33	7	0.003	314916	44185955	0.0364	ebi-a-GCST90018955	rs76323047	G	A	0.127748	Glucose levels || id:ebi-a-GCST90018955
1e-200	7	0.0032	314916	44240324	0.1079	ebi-a-GCST90018955	rs1985469	T	A	0.17879	Glucose levels || id:ebi-a-GCST90018955
2.27615e-38	7	0.0024	314916	14898282	0.0311	ebi-a-GCST90018955	rs17168486	T	C	0.240984	Glucose levels || id:ebi-a-GCST90018955
3.99025e-13	7	0.0082	314916	44698972	-0.0598	ebi-a-GCST90018955	rs718336	A	C	0.024739	Glucose levels || id:ebi-a-GCST90018955
2.14092e-12	8	0.0021	314916	145545546	0.0148	ebi-a-GCST90018955	rs3757974	G	A	0.403882	Glucose levels || id:ebi-a-GCST90018955
3.41822e-26	8	0.0042	314916	9183358	-0.0442	ebi-a-GCST90018955	rs9987289	G	A	0.932575	Glucose levels || id:ebi-a-GCST90018955
7.8886e-13	8	0.0021	314916	95960511	-0.0148	ebi-a-GCST90018955	rs896854	C	T	0.566427	Glucose levels || id:ebi-a-GCST90018955
4.65693e-88	8	0.0021	314916	118204020	-0.0427	ebi-a-GCST90018955	rs9650069	T	C	0.342268	Glucose levels || id:ebi-a-GCST90018955
1.56899e-09	9	0.0021	314916	22124472	0.0127	ebi-a-GCST90018955	rs10811656	T	C	0.438458	Glucose levels || id:ebi-a-GCST90018955
8.02417e-23	9	0.0025	314916	139241828	0.0248	ebi-a-GCST90018955	rs28533815	C	T	0.790778	Glucose levels || id:ebi-a-GCST90018955
2.20699e-09	9	0.0081	314916	111700976	-0.0485	ebi-a-GCST90018955	rs12335452	C	G	0.024294	Glucose levels || id:ebi-a-GCST90018955
3.92103e-22	9	0.003	314916	136149711	0.0288	ebi-a-GCST90018955	rs115478735	T	A	0.144149	Glucose levels || id:ebi-a-GCST90018955
7.92866e-25	9	0.002	314916	4290085	0.0211	ebi-a-GCST90018955	rs4237150	C	G	0.410565	Glucose levels || id:ebi-a-GCST90018955
3.28473e-36	9	0.0024	314916	22134068	-0.03	ebi-a-GCST90018955	rs10811660	A	G	0.250834	Glucose levels || id:ebi-a-GCST90018955
3.41271e-12	9	0.0026	314916	33314973	0.0184	ebi-a-GCST90018955	rs831277	T	A	0.824126	Glucose levels || id:ebi-a-GCST90018955
2.52e-23	10	0.0023	314916	12307894	0.0231	ebi-a-GCST90018955	rs11257655	T	C	0.278537	Glucose levels || id:ebi-a-GCST90018955
1.67498e-08	10	0.0024	314916	52643078	0.0136	ebi-a-GCST90018955	rs7075575	G	A	0.754133	Glucose levels || id:ebi-a-GCST90018955
1.36113e-33	10	0.0043	314916	113017407	-0.0525	ebi-a-GCST90018955	rs12244654	T	C	0.090461	Glucose levels || id:ebi-a-GCST90018955
2.75233e-85	10	0.0026	314916	114754071	0.0508	ebi-a-GCST90018955	rs34872471	C	T	0.21788	Glucose levels || id:ebi-a-GCST90018955
1.87111e-11	10	0.0032	314916	26566607	-0.0216	ebi-a-GCST90018955	rs11015026	C	G	0.18239	Glucose levels || id:ebi-a-GCST90018955
3.60662e-18	11	0.0021	314916	61622227	-0.0185	ebi-a-GCST90018955	rs174600	C	T	0.353855	Glucose levels || id:ebi-a-GCST90018955
2.41102e-13	11	0.0021	314916	8251921	-0.0156	ebi-a-GCST90018955	rs3750952	C	G	0.410558	Glucose levels || id:ebi-a-GCST90018955
1.51217e-31	11	0.0027	314916	47312689	-0.0321	ebi-a-GCST90018955	rs11039165	G	A	0.1941	Glucose levels || id:ebi-a-GCST90018955
9.31108e-12	11	0.0081	314916	14731666	0.0553	ebi-a-GCST90018955	rs117720468	C	G	0.024124	Glucose levels || id:ebi-a-GCST90018955
1.97015e-15	11	0.0021	314916	17408630	-0.0166	ebi-a-GCST90018955	rs5215	T	C	0.638579	Glucose levels || id:ebi-a-GCST90018955
5.13452e-14	11	0.0032	314916	72433098	-0.0241	ebi-a-GCST90018955	rs1552224	C	A	0.120618	Glucose levels || id:ebi-a-GCST90018955
1.6959e-20	11	0.0026	314916	2181060	-0.0245	ebi-a-GCST90018955	rs3842753	G	T	0.785735	Glucose levels || id:ebi-a-GCST90018955
6.30812e-30	11	0.0036	314916	2858546	-0.0409	ebi-a-GCST90018955	rs2237897	T	C	0.374972	Glucose levels || id:ebi-a-GCST90018955
5.87895e-17	12	0.0053	314916	97864143	-0.0443	ebi-a-GCST90018955	rs721156	T	C	0.0411423	Glucose levels || id:ebi-a-GCST90018955
3.33803e-08	12	0.0036	314916	24060732	-0.0201	ebi-a-GCST90018955	rs12581677	G	A	0.0839976	Glucose levels || id:ebi-a-GCST90018955
9.62277e-12	12	0.0024	314916	133080449	0.0162	ebi-a-GCST90018955	rs36098511	T	A	0.266104	Glucose levels || id:ebi-a-GCST90018955
2.55505e-28	12	0.0095	314916	4384844	-0.1053	ebi-a-GCST90018955	rs76895963	G	T	0.021062	Glucose levels || id:ebi-a-GCST90018955
4.37522e-15	12	0.0025	314916	27955071	-0.0198	ebi-a-GCST90018955	rs71274822	CT	C	0.201955	Glucose levels || id:ebi-a-GCST90018955
1.75902e-08	12	0.0029	314916	57844049	-0.0163	ebi-a-GCST90018955	rs3741414	T	C	0.24387	Glucose levels || id:ebi-a-GCST90018955
1.94102e-09	12	0.0053	314916	125593222	0.032	ebi-a-GCST90018955	rs55657684	T	A	0.0587	Glucose levels || id:ebi-a-GCST90018955
8.70162e-30	13	0.0028	314916	33562505	0.0316	ebi-a-GCST90018955	rs7997912	C	T	0.156203	Glucose levels || id:ebi-a-GCST90018955
6.8124e-15	13	0.0025	314916	28503646	-0.0196	ebi-a-GCST90018955	rs9579131	G	A	0.223018	Glucose levels || id:ebi-a-GCST90018955
9.01156e-13	13	0.0022	314916	80705315	-0.0161	ebi-a-GCST90018955	rs11616380	T	G	0.282529	Glucose levels || id:ebi-a-GCST90018955
1.74381e-27	14	0.0023	314916	90048934	-0.0255	ebi-a-GCST90018955	rs11626777	C	T	0.480414	Glucose levels || id:ebi-a-GCST90018955
2.13998e-08	14	0.0026	314916	100793431	-0.0144	ebi-a-GCST90018955	rs1535464	A	G	0.203867	Glucose levels || id:ebi-a-GCST90018955
1.54899e-08	15	0.0025	314916	91505779	0.0144	ebi-a-GCST90018955	rs79548680	C	G	0.238105	Glucose levels || id:ebi-a-GCST90018955
7.00164e-12	15	0.0025	314916	62329607	0.0174	ebi-a-GCST90018955	rs189400382	G	A	0.4019	Glucose levels || id:ebi-a-GCST90018955
1.03801e-11	15	0.0025	314916	64038340	-0.0172	ebi-a-GCST90018955	rs67507374	A	T	0.23533	Glucose levels || id:ebi-a-GCST90018955
6.44466e-17	15	0.0022	314916	77747276	0.0181	ebi-a-GCST90018955	rs11633054	G	A	0.62171	Glucose levels || id:ebi-a-GCST90018955
4.57899e-08	15	0.0028	314916	40616742	0.0153	ebi-a-GCST90018955	rs3743140	A	G	0.155611	Glucose levels || id:ebi-a-GCST90018955
1.04592e-15	16	0.0032	314916	312015	-0.026	ebi-a-GCST90018955	rs2239741	C	T	0.18102	Glucose levels || id:ebi-a-GCST90018955
2.54601e-10	16	0.0021	314916	53799296	0.0136	ebi-a-GCST90018955	rs9937521	T	C	0.364047	Glucose levels || id:ebi-a-GCST90018955
8.22243e-13	17	0.0023	314916	27588806	-0.0168	ebi-a-GCST90018955	rs8614	A	C	0.281458	Glucose levels || id:ebi-a-GCST90018955
9.83332e-13	17	0.0025	314916	45558090	0.0178	ebi-a-GCST90018955	rs62076542	T	C	0.4899	Glucose levels || id:ebi-a-GCST90018955
3.81997e-09	17	0.0021	314916	46996432	0.0124	ebi-a-GCST90018955	rs62075838	T	C	0.589033	Glucose levels || id:ebi-a-GCST90018955
2.1508e-14	17	0.0036	314916	62204047	0.0272	ebi-a-GCST90018955	rs11418239	GA	G	0.14113	Glucose levels || id:ebi-a-GCST90018955
7.826e-09	17	0.0024	314916	7570929	-0.014	ebi-a-GCST90018955	rs4968204	T	C	0.76537	Glucose levels || id:ebi-a-GCST90018955
3.88597e-10	17	0.002	314916	17344122	-0.0128	ebi-a-GCST90018955	rs1880900	C	T	0.564092	Glucose levels || id:ebi-a-GCST90018955
7.82168e-17	17	0.0021	314916	36099840	-0.0172	ebi-a-GCST90018955	rs11651755	T	C	0.56251	Glucose levels || id:ebi-a-GCST90018955
2.81968e-17	17	0.0022	314916	66448490	-0.019	ebi-a-GCST90018955	rs1808335	G	A	0.713848	Glucose levels || id:ebi-a-GCST90018955
2.08018e-11	19	0.0025	314916	46190268	-0.0167	ebi-a-GCST90018955	rs1964272	A	G	0.48375	Glucose levels || id:ebi-a-GCST90018955
1.35207e-23	20	0.0036	314916	22562326	-0.0365	ebi-a-GCST90018955	rs3833331	AG	A	0.084071	Glucose levels || id:ebi-a-GCST90018955
7.99595e-09	20	0.0026	314916	57281809	-0.015	ebi-a-GCST90018955	rs8115194	T	C	0.192834	Glucose levels || id:ebi-a-GCST90018955
2.51802e-10	20	0.0025	314916	43515270	-0.0156	ebi-a-GCST90018955	rs7265519	T	C	0.225788	Glucose levels || id:ebi-a-GCST90018955
3.58996e-08	22	0.0025	314916	25210306	0.0139	ebi-a-GCST90018955	rs73155719	G	A	0.218021	Glucose levels || id:ebi-a-GCST90018955
1e-200	1	0.0022	343992	62957030	-0.0788	ebi-a-GCST90018975	rs10889333	A	G	0.302306	Triglycerides || id:ebi-a-GCST90018975
9.2918e-21	1	0.002	343992	93820684	0.0192	ebi-a-GCST90018975	rs6658257	G	A	0.604678	Triglycerides || id:ebi-a-GCST90018975
2.2269e-21	1	0.0024	343992	40003410	0.0233	ebi-a-GCST90018975	rs72663520	T	C	0.215642	Triglycerides || id:ebi-a-GCST90018975
2.73275e-12	1	0.0035	343992	51353068	-0.0248	ebi-a-GCST90018975	rs138422027	A	C	0.0880676	Triglycerides || id:ebi-a-GCST90018975
4.01791e-11	1	0.003	343992	98487510	-0.02	ebi-a-GCST90018975	rs5005705	A	C	0.86806	Triglycerides || id:ebi-a-GCST90018975
1.13799e-10	1	0.0027	343992	23795177	0.0176	ebi-a-GCST90018975	rs61778883	C	T	0.82267	Triglycerides || id:ebi-a-GCST90018975
1.167e-08	1	0.0046	343992	61720648	-0.0264	ebi-a-GCST90018975	rs17311740	T	C	0.068033	Triglycerides || id:ebi-a-GCST90018975
9.21934e-21	1	0.002	343992	219637671	0.019	ebi-a-GCST90018975	rs11118310	T	A	0.56534	Triglycerides || id:ebi-a-GCST90018975
1.09799e-13	1	0.0032	343992	230410811	-0.0239	ebi-a-GCST90018975	rs114052230	T	C	0.16619	Triglycerides || id:ebi-a-GCST90018975
2.77703e-08	1	0.002	343992	54858872	-0.0114	ebi-a-GCST90018975	rs213484	C	G	0.525247	Triglycerides || id:ebi-a-GCST90018975
3.96497e-08	1	0.0022	343992	172355276	-0.0122	ebi-a-GCST90018975	rs9425589	A	G	0.649375	Triglycerides || id:ebi-a-GCST90018975
4.09261e-29	1	0.0077	343992	27021913	0.0863	ebi-a-GCST90018975	rs114165349	C	G	0.023534	Triglycerides || id:ebi-a-GCST90018975
4.56142e-12	1	0.0042	343992	149844305	-0.0289	ebi-a-GCST90018975	rs12138136	A	T	0.08699	Triglycerides || id:ebi-a-GCST90018975
4.56667e-21	1	0.0021	343992	154239334	-0.0199	ebi-a-GCST90018975	rs35482991	TC	T	0.350869	Triglycerides || id:ebi-a-GCST90018975
2.53898e-08	1	0.0024	343992	178509462	-0.0136	ebi-a-GCST90018975	rs11588907	T	C	0.34198	Triglycerides || id:ebi-a-GCST90018975
2.47002e-89	1	0.0021	343992	230297136	-0.0429	ebi-a-GCST90018975	rs2281721	T	C	0.516618	Triglycerides || id:ebi-a-GCST90018975
4.3451e-16	2	0.002	343992	20369562	-0.0164	ebi-a-GCST90018975	rs870526	T	C	0.505246	Triglycerides || id:ebi-a-GCST90018975
2.1677e-131	2	0.0024	343992	21226560	0.0592	ebi-a-GCST90018975	rs2678379	G	A	0.665433	Triglycerides || id:ebi-a-GCST90018975
1.17001e-08	2	0.0025	343992	64909166	0.0142	ebi-a-GCST90018975	rs2160348	C	T	0.781229	Triglycerides || id:ebi-a-GCST90018975
9.71404e-11	2	0.002	343992	111930796	-0.0131	ebi-a-GCST90018975	rs10211562	T	G	0.449607	Triglycerides || id:ebi-a-GCST90018975
1.95299e-08	2	0.0032	343992	203164583	0.0182	ebi-a-GCST90018975	rs73990245	C	T	0.17419	Triglycerides || id:ebi-a-GCST90018975
1e-200	2	0.002	343992	27730940	-0.0992	ebi-a-GCST90018975	rs1260326	C	T	0.566617	Triglycerides || id:ebi-a-GCST90018975
1.26599e-08	2	0.0024	343992	59315828	-0.0135	ebi-a-GCST90018975	rs6730325	A	G	0.6021	Triglycerides || id:ebi-a-GCST90018975
5.03501e-17	2	0.0022	343992	219557738	-0.0183	ebi-a-GCST90018975	rs2303566	A	G	0.369151	Triglycerides || id:ebi-a-GCST90018975
7.11001e-09	2	0.0067	343992	220107149	0.0388	ebi-a-GCST90018975	rs77342729	G	A	0.030786	Triglycerides || id:ebi-a-GCST90018975
5.66239e-67	2	0.0023	343992	227099180	0.0397	ebi-a-GCST90018975	rs2943645	T	C	0.712096	Triglycerides || id:ebi-a-GCST90018975
1.22501e-08	2	0.0025	343992	3640142	0.0143	ebi-a-GCST90018975	rs6542680	T	C	0.688186	Triglycerides || id:ebi-a-GCST90018975
2.52598e-08	2	0.0023	343992	50733958	-0.0128	ebi-a-GCST90018975	rs7571753	C	T	0.303918	Triglycerides || id:ebi-a-GCST90018975
7.02199e-09	2	0.0095	343992	27289677	-0.0549	ebi-a-GCST90018975	rs144423449	A	G	0.015846	Triglycerides || id:ebi-a-GCST90018975
9.46019e-13	2	0.0029	343992	28646847	0.0205	ebi-a-GCST90018975	rs10210970	T	C	0.295046	Triglycerides || id:ebi-a-GCST90018975
1.69512e-13	2	0.002	343992	37102249	-0.015	ebi-a-GCST90018975	rs17496249	G	A	0.475264	Triglycerides || id:ebi-a-GCST90018975
4.20204e-09	2	0.0027	343992	48962291	0.016	ebi-a-GCST90018975	rs17326656	T	G	0.181436	Triglycerides || id:ebi-a-GCST90018975
4.52585e-17	2	0.0021	343992	65289825	-0.0177	ebi-a-GCST90018975	rs2540945	G	A	0.34889	Triglycerides || id:ebi-a-GCST90018975
8.66403e-10	2	0.0028	343992	121310704	0.0173	ebi-a-GCST90018975	rs35932591	T	C	0.158889	Triglycerides || id:ebi-a-GCST90018975
9.31794e-09	2	0.0022	343992	161340270	-0.0126	ebi-a-GCST90018975	rs6432622	G	A	0.393239	Triglycerides || id:ebi-a-GCST90018975
5.36167e-50	2	0.0023	343992	165528624	-0.0336	ebi-a-GCST90018975	rs1128249	T	G	0.315796	Triglycerides || id:ebi-a-GCST90018975
2.44399e-08	2	0.0021	343992	242237902	-0.0115	ebi-a-GCST90018975	rs59104589	T	C	0.387003	Triglycerides || id:ebi-a-GCST90018975
2.45098e-08	3	0.0022	343992	4762734	0.0121	ebi-a-GCST90018975	rs7639927	T	A	0.562829	Triglycerides || id:ebi-a-GCST90018975
9.72747e-17	3	0.0027	343992	12359049	-0.0228	ebi-a-GCST90018975	rs2067819	A	G	0.169495	Triglycerides || id:ebi-a-GCST90018975
2.28702e-09	3	0.0021	343992	37025661	-0.0128	ebi-a-GCST90018975	rs9831084	C	T	0.387693	Triglycerides || id:ebi-a-GCST90018975
9.30294e-10	3	0.0021	343992	94038085	-0.0126	ebi-a-GCST90018975	rs1454687	G	C	0.561702	Triglycerides || id:ebi-a-GCST90018975
8.81861e-27	3	0.0024	343992	135956305	0.026	ebi-a-GCST90018975	rs684773	C	A	0.779234	Triglycerides || id:ebi-a-GCST90018975
8.45668e-20	3	0.0046	343992	150097635	0.0418	ebi-a-GCST90018975	rs9844972	C	G	0.071312	Triglycerides || id:ebi-a-GCST90018975
1.04496e-11	3	0.0055	343992	172264728	0.0372	ebi-a-GCST90018975	rs111703587	C	T	0.047704	Triglycerides || id:ebi-a-GCST90018975
4.14696e-10	3	0.0023	343992	127265516	0.0144	ebi-a-GCST90018975	rs12492351	A	G	0.256586	Triglycerides || id:ebi-a-GCST90018975
1.44012e-15	3	0.0034	343992	170725542	0.0272	ebi-a-GCST90018975	rs10513686	A	G	0.0988179	Triglycerides || id:ebi-a-GCST90018975
1.42889e-12	3	0.0022	343992	24520283	-0.0154	ebi-a-GCST90018975	rs6792725	G	A	0.638963	Triglycerides || id:ebi-a-GCST90018975
1.89583e-26	3	0.0029	343992	52346240	-0.0312	ebi-a-GCST90018975	rs17052061	G	T	0.143216	Triglycerides || id:ebi-a-GCST90018975
3.96296e-09	3	0.0026	343992	187628006	-0.0156	ebi-a-GCST90018975	rs7631606	G	T	0.26794	Triglycerides || id:ebi-a-GCST90018975
1.65402e-08	3	0.004	343992	87037543	-0.0229	ebi-a-GCST90018975	rs13066793	G	A	0.090236	Triglycerides || id:ebi-a-GCST90018975
6.13338e-12	4	0.0027	343992	87868971	0.0188	ebi-a-GCST90018975	rs144586415	GTT	G	0.74385	Triglycerides || id:ebi-a-GCST90018975
4.83838e-13	4	0.0043	343992	103146888	0.0313	ebi-a-GCST90018975	rs35225200	C	A	0.082956	Triglycerides || id:ebi-a-GCST90018975
1.40314e-15	4	0.0032	343992	18034463	0.0253	ebi-a-GCST90018975	rs71603401	G	A	0.117253	Triglycerides || id:ebi-a-GCST90018975
1.44911e-14	4	0.0021	343992	69592057	0.0165	ebi-a-GCST90018975	rs293427	T	A	0.374733	Triglycerides || id:ebi-a-GCST90018975
6.07016e-66	4	0.0021	343992	87985166	0.0354	ebi-a-GCST90018975	rs3775228	T	C	0.392589	Triglycerides || id:ebi-a-GCST90018975
3.84902e-09	4	0.0025	343992	157734675	-0.0146	ebi-a-GCST90018975	rs6822892	G	A	0.32498	Triglycerides || id:ebi-a-GCST90018975
3.90122e-53	4	0.0021	343992	3443931	-0.0318	ebi-a-GCST90018975	rs13108218	G	A	0.578065	Triglycerides || id:ebi-a-GCST90018975
7.73571e-19	4	0.0031	343992	26062913	0.0278	ebi-a-GCST90018975	rs57996145	GT	G	0.16588	Triglycerides || id:ebi-a-GCST90018975
2.46502e-08	4	0.0021	343992	55539264	-0.0119	ebi-a-GCST90018975	rs12503461	T	C	0.39354	Triglycerides || id:ebi-a-GCST90018975
7.97003e-09	4	0.0022	343992	71894563	0.0124	ebi-a-GCST90018975	rs12513202	T	C	0.648165	Triglycerides || id:ebi-a-GCST90018975
1.97902e-09	4	0.0022	343992	77367580	0.0133	ebi-a-GCST90018975	rs2870237	T	G	0.35361	Triglycerides || id:ebi-a-GCST90018975
9.89692e-18	5	0.0021	343992	55820584	0.0184	ebi-a-GCST90018975	rs154254	C	G	0.545682	Triglycerides || id:ebi-a-GCST90018975
2.96006e-18	5	0.0024	343992	118713456	-0.0211	ebi-a-GCST90018975	rs5870855	AT	A	0.235284	Triglycerides || id:ebi-a-GCST90018975
4.96604e-10	5	0.0058	343992	82815158	-0.0364	ebi-a-GCST90018975	rs115912456	G	A	0.040934	Triglycerides || id:ebi-a-GCST90018975
1.068e-09	5	0.0029	343992	140933792	0.0175	ebi-a-GCST90018975	rs112424890	T	C	0.149682	Triglycerides || id:ebi-a-GCST90018975
2.04099e-08	5	0.0024	343992	144501147	0.0133	ebi-a-GCST90018975	rs76957426	T	C	0.252231	Triglycerides || id:ebi-a-GCST90018975
1.69981e-49	5	0.0029	343992	55860866	0.0431	ebi-a-GCST90018975	rs3936510	T	G	0.20106	Triglycerides || id:ebi-a-GCST90018975
3.59104e-08	5	0.0024	343992	112480104	0.0135	ebi-a-GCST90018975	rs10519336	A	G	0.224068	Triglycerides || id:ebi-a-GCST90018975
4.46375e-15	5	0.004	343992	132444128	-0.0314	ebi-a-GCST90018975	rs72801474	A	G	0.092722	Triglycerides || id:ebi-a-GCST90018975
1.88799e-08	5	0.002	343992	57584949	-0.0114	ebi-a-GCST90018975	rs37507	A	G	0.4941	Triglycerides || id:ebi-a-GCST90018975
1.57688e-14	5	0.0021	343992	67714246	0.0158	ebi-a-GCST90018975	rs4976033	G	A	0.406867	Triglycerides || id:ebi-a-GCST90018975
8.89693e-09	5	0.0024	343992	78433155	-0.014	ebi-a-GCST90018975	rs181193678	T	C	0.35305	Triglycerides || id:ebi-a-GCST90018975
2.33185e-57	5	0.0022	343992	156390297	0.035	ebi-a-GCST90018975	rs6882076	C	T	0.682902	Triglycerides || id:ebi-a-GCST90018975
2.172e-09	5	0.0048	343992	53323660	0.029	ebi-a-GCST90018975	rs17252123	A	G	0.06198	Triglycerides || id:ebi-a-GCST90018975
3.62402e-08	5	0.0059	343992	131281458	0.0325	ebi-a-GCST90018975	rs664732	C	G	0.040409	Triglycerides || id:ebi-a-GCST90018975
2.61499e-09	5	0.0022	343992	158001309	0.0128	ebi-a-GCST90018975	rs2963469	T	A	0.329038	Triglycerides || id:ebi-a-GCST90018975
4.29903e-08	5	0.0023	343992	176728400	0.0125	ebi-a-GCST90018975	rs28419182	A	G	0.703018	Triglycerides || id:ebi-a-GCST90018975
2.98126e-24	6	0.0022	343992	31267774	0.022	ebi-a-GCST90018975	rs28359800	C	CAA	0.328067	Triglycerides || id:ebi-a-GCST90018975
9.14892e-10	6	0.0042	343992	52624400	0.026	ebi-a-GCST90018975	rs80137470	A	G	0.0605717	Triglycerides || id:ebi-a-GCST90018975
1.42692e-16	6	0.002	343992	127188502	-0.0169	ebi-a-GCST90018975	rs6923071	T	C	0.434781	Triglycerides || id:ebi-a-GCST90018975
1.47999e-08	6	0.0027	343992	20522290	-0.0153	ebi-a-GCST90018975	rs6938091	G	A	0.173701	Triglycerides || id:ebi-a-GCST90018975
7.358e-10	6	0.0047	343992	31740003	0.0289	ebi-a-GCST90018975	rs707931	G	A	0.0486383	Triglycerides || id:ebi-a-GCST90018975
4.46581e-72	6	0.002	343992	43757896	0.0362	ebi-a-GCST90018975	rs998584	A	C	0.497427	Triglycerides || id:ebi-a-GCST90018975
1.83599e-09	6	0.0024	343992	31224667	0.0145	ebi-a-GCST90018975	rs9264277	C	T	0.63166	Triglycerides || id:ebi-a-GCST90018975
5.10858e-15	6	0.0024	343992	43804571	0.0189	ebi-a-GCST90018975	rs729761	G	T	0.757987	Triglycerides || id:ebi-a-GCST90018975
1.1259e-24	6	0.0044	343992	161004972	0.0452	ebi-a-GCST90018975	rs77009508	G	A	0.075135	Triglycerides || id:ebi-a-GCST90018975
1.92221e-26	6	0.0096	343992	161111700	-0.1023	ebi-a-GCST90018975	rs186696265	T	C	0.014913	Triglycerides || id:ebi-a-GCST90018975
3.13617e-39	6	0.0024	343992	31303922	0.0317	ebi-a-GCST90018975	rs28752924	C	T	0.44037	Triglycerides || id:ebi-a-GCST90018975
4.16006e-59	6	0.0021	343992	32587213	0.0343	ebi-a-GCST90018975	rs28383314	C	T	0.651192	Triglycerides || id:ebi-a-GCST90018975
4.76398e-09	6	0.002	343992	106378009	-0.0119	ebi-a-GCST90018975	rs6913325	T	G	0.435207	Triglycerides || id:ebi-a-GCST90018975
3.82103e-10	6	0.0029	343992	109228680	0.0183	ebi-a-GCST90018975	rs4945823	A	T	0.80352	Triglycerides || id:ebi-a-GCST90018975
4.46098e-08	6	0.0028	343992	111834954	0.0151	ebi-a-GCST90018975	rs4947121	C	T	0.829021	Triglycerides || id:ebi-a-GCST90018975
2.33024e-28	6	0.0054	343992	127454893	0.0595	ebi-a-GCST90018975	rs72959041	A	G	0.050192	Triglycerides || id:ebi-a-GCST90018975
2.30622e-38	6	0.0021	343992	139834012	-0.0276	ebi-a-GCST90018975	rs632057	G	T	0.535237	Triglycerides || id:ebi-a-GCST90018975
1.97702e-08	6	0.0076	343992	161162290	-0.0427	ebi-a-GCST90018975	rs1835346	G	A	0.024081	Triglycerides || id:ebi-a-GCST90018975
1.0349e-17	6	0.0046	343992	29817923	0.0393	ebi-a-GCST90018975	rs11759549	C	G	0.0504946	Triglycerides || id:ebi-a-GCST90018975
6.03254e-18	6	0.0074	343992	32383378	0.0641	ebi-a-GCST90018975	rs28572074	C	T	0.0189605	Triglycerides || id:ebi-a-GCST90018975
1.36301e-22	6	0.0023	343992	32627480	-0.0227	ebi-a-GCST90018975	rs1064173	A	G	0.283014	Triglycerides || id:ebi-a-GCST90018975
2.23975e-14	7	0.002	343992	17920613	0.0156	ebi-a-GCST90018975	rs10242866	T	C	0.423849	Triglycerides || id:ebi-a-GCST90018975
3.64998e-08	7	0.0024	343992	30728472	-0.0133	ebi-a-GCST90018975	rs917196	G	C	0.236801	Triglycerides || id:ebi-a-GCST90018975
2.39999e-09	7	0.007	343992	72239827	0.0421	ebi-a-GCST90018975	rs62466875	T	C	0.028727	Triglycerides || id:ebi-a-GCST90018975
2.326e-09	7	0.0024	343992	75664921	-0.0141	ebi-a-GCST90018975	rs10954750	G	C	0.687862	Triglycerides || id:ebi-a-GCST90018975
6.07855e-15	7	0.0021	343992	26394297	-0.0162	ebi-a-GCST90018975	rs2699805	A	G	0.382678	Triglycerides || id:ebi-a-GCST90018975
2.51304e-47	7	0.002	343992	130433384	-0.0296	ebi-a-GCST90018975	rs4731702	T	C	0.447818	Triglycerides || id:ebi-a-GCST90018975
3.86723e-33	7	0.0031	343992	25991826	-0.0375	ebi-a-GCST90018975	rs4722551	C	T	0.122895	Triglycerides || id:ebi-a-GCST90018975
1.25314e-12	7	0.002	343992	116976830	0.0145	ebi-a-GCST90018975	rs6977665	G	A	0.407864	Triglycerides || id:ebi-a-GCST90018975
1.77301e-08	7	0.0021	343992	15913588	-0.0117	ebi-a-GCST90018975	rs38205	C	A	0.592649	Triglycerides || id:ebi-a-GCST90018975
1e-200	7	0.0026	343992	73037366	-0.1069	ebi-a-GCST90018975	rs55747707	A	G	0.17931	Triglycerides || id:ebi-a-GCST90018975
1.55299e-10	7	0.0023	343992	116417848	0.0145	ebi-a-GCST90018975	rs11770163	C	G	0.284136	Triglycerides || id:ebi-a-GCST90018975
1.29e-08	7	0.0027	343992	5572132	0.0151	ebi-a-GCST90018975	rs852392	A	G	0.179681	Triglycerides || id:ebi-a-GCST90018975
5.1027e-12	7	0.0021	343992	17284577	0.0144	ebi-a-GCST90018975	rs4410790	C	T	0.571229	Triglycerides || id:ebi-a-GCST90018975
2.65889e-13	7	0.0027	343992	44197583	0.0196	ebi-a-GCST90018975	rs2070971	T	G	0.175388	Triglycerides || id:ebi-a-GCST90018975
1.45301e-10	7	0.0024	343992	150217309	0.0157	ebi-a-GCST90018975	rs3735080	T	C	0.215725	Triglycerides || id:ebi-a-GCST90018975
4.70544e-14	8	0.0044	343992	10572792	0.0334	ebi-a-GCST90018975	rs76308736	A	G	0.0580686	Triglycerides || id:ebi-a-GCST90018975
1.30197e-29	8	0.0035	343992	11522353	0.0392	ebi-a-GCST90018975	rs13280055	A	G	0.13357	Triglycerides || id:ebi-a-GCST90018975
9.89464e-16	8	0.0035	343992	72459582	0.028	ebi-a-GCST90018975	rs28471687	G	A	0.0915486	Triglycerides || id:ebi-a-GCST90018975
9.85598e-43	8	0.0025	343992	19931837	-0.0338	ebi-a-GCST90018975	rs28679685	G	A	0.217646	Triglycerides || id:ebi-a-GCST90018975
5.58895e-09	8	0.003	343992	20550673	0.0174	ebi-a-GCST90018975	rs73224072	C	G	0.1883	Triglycerides || id:ebi-a-GCST90018975
2.25102e-09	8	0.0035	343992	8707639	0.0212	ebi-a-GCST90018975	rs7017739	G	C	0.12386	Triglycerides || id:ebi-a-GCST90018975
3.83796e-25	8	0.0022	343992	59392324	-0.0232	ebi-a-GCST90018975	rs9297994	A	G	0.70642	Triglycerides || id:ebi-a-GCST90018975
1e-200	8	0.002	343992	126482077	-0.0833	ebi-a-GCST90018975	rs2954021	G	A	0.515973	Triglycerides || id:ebi-a-GCST90018975
1.11944e-123	8	0.0028	343992	19733244	-0.0665	ebi-a-GCST90018975	rs1561748	C	G	0.27004	Triglycerides || id:ebi-a-GCST90018975
1e-200	8	0.0032	343992	19819724	-0.1871	ebi-a-GCST90018975	rs328	G	C	0.107057	Triglycerides || id:ebi-a-GCST90018975
1.85999e-08	8	0.0021	343992	106406847	0.0116	ebi-a-GCST90018975	rs988260	T	G	0.446392	Triglycerides || id:ebi-a-GCST90018975
1.60498e-08	8	0.0021	343992	118191475	-0.012	ebi-a-GCST90018975	rs35859536	T	C	0.340249	Triglycerides || id:ebi-a-GCST90018975
1.12512e-32	8	0.0026	343992	126630962	0.0313	ebi-a-GCST90018975	rs62521590	G	T	0.26999	Triglycerides || id:ebi-a-GCST90018975
1.99802e-08	8	0.0026	343992	144306970	-0.0147	ebi-a-GCST90018975	rs72691637	A	G	0.186674	Triglycerides || id:ebi-a-GCST90018975
2.243e-10	9	0.0024	343992	95432029	0.0155	ebi-a-GCST90018975	rs754600	A	G	0.283792	Triglycerides || id:ebi-a-GCST90018975
6.69098e-09	9	0.0021	343992	123375589	0.0124	ebi-a-GCST90018975	rs7861679	T	C	0.644655	Triglycerides || id:ebi-a-GCST90018975
1.46994e-14	9	0.0023	343992	107664301	-0.0176	ebi-a-GCST90018975	rs1883025	T	C	0.260288	Triglycerides || id:ebi-a-GCST90018975
6.45104e-10	9	0.002	343992	112561012	-0.0126	ebi-a-GCST90018975	rs2209815	T	G	0.425063	Triglycerides || id:ebi-a-GCST90018975
6.87227e-17	9	0.0023	343992	136146597	-0.0191	ebi-a-GCST90018975	rs550057	T	C	0.260029	Triglycerides || id:ebi-a-GCST90018975
1.467e-09	9	0.002	343992	13723812	-0.0123	ebi-a-GCST90018975	rs1556494	G	A	0.549014	Triglycerides || id:ebi-a-GCST90018975
2.84971e-11	9	0.002	343992	92224551	0.0136	ebi-a-GCST90018975	rs10752652	C	T	0.476914	Triglycerides || id:ebi-a-GCST90018975
9.96391e-09	9	0.0021	343992	1642998	-0.0122	ebi-a-GCST90018975	rs1853413	G	C	0.341353	Triglycerides || id:ebi-a-GCST90018975
2.62603e-17	9	0.0028	343992	86481873	-0.0234	ebi-a-GCST90018975	rs28712486	A	C	0.22949	Triglycerides || id:ebi-a-GCST90018975
1.084e-09	9	0.0023	343992	139356987	0.0143	ebi-a-GCST90018975	rs57994353	C	T	0.256416	Triglycerides || id:ebi-a-GCST90018975
4.37119e-52	10	0.002	343992	65191645	-0.0311	ebi-a-GCST90018975	rs7924036	T	G	0.549388	Triglycerides || id:ebi-a-GCST90018975
1.61696e-53	10	0.002	343992	94839642	-0.0312	ebi-a-GCST90018975	rs2068888	A	G	0.490559	Triglycerides || id:ebi-a-GCST90018975
4.42486e-19	10	0.003	343992	95309022	-0.0266	ebi-a-GCST90018975	rs10786114	T	C	0.868615	Triglycerides || id:ebi-a-GCST90018975
1.01111e-15	10	0.0029	343992	5245780	-0.0235	ebi-a-GCST90018975	rs76669111	T	G	0.138525	Triglycerides || id:ebi-a-GCST90018975
9.85893e-10	10	0.0024	343992	134459388	0.0144	ebi-a-GCST90018975	rs1133400	G	A	0.24025	Triglycerides || id:ebi-a-GCST90018975
4.6623e-14	10	0.0023	343992	115789375	-0.0177	ebi-a-GCST90018975	rs7076938	T	C	0.753306	Triglycerides || id:ebi-a-GCST90018975
3.23303e-09	10	0.0039	343992	63960611	-0.0231	ebi-a-GCST90018975	rs34390319	C	T	0.09983	Triglycerides || id:ebi-a-GCST90018975
5.46802e-10	10	0.0032	343992	74712546	0.0196	ebi-a-GCST90018975	rs7898735	C	T	0.12699	Triglycerides || id:ebi-a-GCST90018975
3.52614e-17	10	0.0023	343992	113940329	0.0193	ebi-a-GCST90018975	rs2792751	C	T	0.738895	Triglycerides || id:ebi-a-GCST90018975
4.17196e-08	10	0.0031	343992	33632954	0.0173	ebi-a-GCST90018975	rs10763928	T	C	0.116765	Triglycerides || id:ebi-a-GCST90018975
3.14898e-10	10	0.0029	343992	61462114	-0.0181	ebi-a-GCST90018975	rs72815843	A	G	0.20699	Triglycerides || id:ebi-a-GCST90018975
1.573e-09	10	0.0045	343992	103946480	-0.0274	ebi-a-GCST90018975	rs75398587	G	C	0.070206	Triglycerides || id:ebi-a-GCST90018975
4.05509e-11	10	0.0026	343992	114047395	0.0169	ebi-a-GCST90018975	rs943265	C	T	0.195657	Triglycerides || id:ebi-a-GCST90018975
5.71347e-12	11	0.0053	343992	14797227	-0.0365	ebi-a-GCST90018975	rs11600815	A	G	0.052967	Triglycerides || id:ebi-a-GCST90018975
1.72187e-22	11	0.0022	343992	47275064	-0.0219	ebi-a-GCST90018975	rs10838681	A	G	0.374833	Triglycerides || id:ebi-a-GCST90018975
3.78504e-09	11	0.0032	343992	78042306	-0.0189	ebi-a-GCST90018975	rs202186505	C	T	0.15668	Triglycerides || id:ebi-a-GCST90018975
2.4581e-67	11	0.0065	343992	116895355	-0.113	ebi-a-GCST90018975	rs143791312	T	C	0.0252795	Triglycerides || id:ebi-a-GCST90018975
1e-200	11	0.0027	343992	116648917	-0.2239	ebi-a-GCST90018975	rs964184	C	G	0.831581	Triglycerides || id:ebi-a-GCST90018975
1.22405e-19	11	0.0033	343992	63862882	0.0301	ebi-a-GCST90018975	rs11231694	C	G	0.114376	Triglycerides || id:ebi-a-GCST90018975
1.20199e-11	11	0.0021	343992	68603346	-0.014	ebi-a-GCST90018975	rs11228377	C	T	0.533008	Triglycerides || id:ebi-a-GCST90018975
4.88427e-19	11	0.0021	343992	116530376	-0.0189	ebi-a-GCST90018975	rs553779	G	A	0.408537	Triglycerides || id:ebi-a-GCST90018975
1.27938e-166	11	0.0122	343992	116714293	0.3364	ebi-a-GCST90018975	rs141469619	G	A	0.010112	Triglycerides || id:ebi-a-GCST90018975
7.29962e-95	11	0.0115	343992	117156893	-0.2384	ebi-a-GCST90018975	rs1047964	T	G	0.010502	Triglycerides || id:ebi-a-GCST90018975
7.04206e-17	11	0.0022	343992	13356030	0.0182	ebi-a-GCST90018975	rs7947951	G	A	0.592594	Triglycerides || id:ebi-a-GCST90018975
3.53598e-10	11	0.0026	343992	27681596	0.0165	ebi-a-GCST90018975	rs11030102	G	C	0.20012	Triglycerides || id:ebi-a-GCST90018975
6.83912e-110	11	0.0021	343992	61600342	-0.0465	ebi-a-GCST90018975	rs174574	C	A	0.637349	Triglycerides || id:ebi-a-GCST90018975
2.5781e-17	11	0.0021	343992	116369980	0.0181	ebi-a-GCST90018975	rs1108627	T	C	0.543411	Triglycerides || id:ebi-a-GCST90018975
4.26383e-12	11	0.0024	343992	65405600	-0.0167	ebi-a-GCST90018975	rs2306363	T	G	0.223045	Triglycerides || id:ebi-a-GCST90018975
6.02893e-09	11	0.0025	343992	65824994	0.0147	ebi-a-GCST90018975	rs2302883	C	T	0.203578	Triglycerides || id:ebi-a-GCST90018975
9.54993e-32	12	0.002	343992	124505444	0.024	ebi-a-GCST90018975	rs863750	T	C	0.569156	Triglycerides || id:ebi-a-GCST90018975
1.048e-08	12	0.0026	343992	46224063	0.015	ebi-a-GCST90018975	rs7298844	G	A	0.181511	Triglycerides || id:ebi-a-GCST90018975
2.10698e-09	12	0.0065	343992	109598889	-0.0388	ebi-a-GCST90018975	rs6606694	T	C	0.0246328	Triglycerides || id:ebi-a-GCST90018975
1.28201e-08	12	0.0038	343992	125311720	0.0218	ebi-a-GCST90018975	rs11057837	T	C	0.10263	Triglycerides || id:ebi-a-GCST90018975
1.25893e-23	12	0.0026	343992	20474706	-0.0263	ebi-a-GCST90018975	rs79719909	G	A	0.18644	Triglycerides || id:ebi-a-GCST90018975
1.05099e-14	12	0.0023	343992	107178653	0.018	ebi-a-GCST90018975	rs10861662	C	A	0.246624	Triglycerides || id:ebi-a-GCST90018975
1.41501e-08	12	0.0023	343992	111698457	-0.0132	ebi-a-GCST90018975	rs6490029	A	G	0.323543	Triglycerides || id:ebi-a-GCST90018975
4.67951e-26	12	0.0023	343992	124484643	-0.0242	ebi-a-GCST90018975	rs2130382	G	C	0.271005	Triglycerides || id:ebi-a-GCST90018975
2.11787e-24	12	0.0089	343992	4384844	-0.0907	ebi-a-GCST90018975	rs76895963	G	T	0.021076	Triglycerides || id:ebi-a-GCST90018975
7.06106e-10	12	0.0025	343992	6683287	0.0153	ebi-a-GCST90018975	rs1057510	A	G	0.215624	Triglycerides || id:ebi-a-GCST90018975
1.30801e-10	12	0.0021	343992	56932554	0.0136	ebi-a-GCST90018975	rs2939312	A	G	0.650606	Triglycerides || id:ebi-a-GCST90018975
9.09494e-12	12	0.0023	343992	69768985	-0.0159	ebi-a-GCST90018975	rs4622313	T	C	0.47236	Triglycerides || id:ebi-a-GCST90018975
4.81504e-19	12	0.0028	343992	21331549	0.025	ebi-a-GCST90018975	rs4149056	C	T	0.149873	Triglycerides || id:ebi-a-GCST90018975
3.29306e-26	12	0.0025	343992	57781893	-0.0269	ebi-a-GCST90018975	rs2122982	A	G	0.202514	Triglycerides || id:ebi-a-GCST90018975
1.13501e-10	12	0.0024	343992	123491572	0.0154	ebi-a-GCST90018975	rs940904	A	G	0.766203	Triglycerides || id:ebi-a-GCST90018975
2.75797e-08	13	0.0022	343992	29145323	-0.012	ebi-a-GCST90018975	rs1340819	C	A	0.318988	Triglycerides || id:ebi-a-GCST90018975
1.622e-10	13	0.0024	343992	31012904	0.0153	ebi-a-GCST90018975	rs1928496	T	C	0.769246	Triglycerides || id:ebi-a-GCST90018975
1.739e-10	13	0.0081	343992	50707087	-0.0515	ebi-a-GCST90018975	rs2812208	C	G	0.021097	Triglycerides || id:ebi-a-GCST90018975
6.08695e-17	13	0.0033	343992	114625570	-0.0276	ebi-a-GCST90018975	rs79192570	A	G	0.14384	Triglycerides || id:ebi-a-GCST90018975
2.32006e-12	13	0.0021	343992	95258944	-0.015	ebi-a-GCST90018975	rs6492721	C	T	0.606308	Triglycerides || id:ebi-a-GCST90018975
2.84315e-27	13	0.0023	343992	114544024	0.0245	ebi-a-GCST90018975	rs7140110	C	T	0.282198	Triglycerides || id:ebi-a-GCST90018975
3.21499e-08	14	0.0043	343992	100765823	-0.0239	ebi-a-GCST90018975	rs61993685	C	T	0.077957	Triglycerides || id:ebi-a-GCST90018975
2.25009e-11	14	0.0029	343992	64239629	0.0197	ebi-a-GCST90018975	rs12878001	G	T	0.137959	Triglycerides || id:ebi-a-GCST90018975
4.176e-08	14	0.0125	343992	49019992	0.0686	ebi-a-GCST90018975	rs139624990	T	C	0.0098914	Triglycerides || id:ebi-a-GCST90018975
2.48102e-10	15	0.0039	343992	57023457	0.0245	ebi-a-GCST90018975	rs150460588	C	T	0.0770488	Triglycerides || id:ebi-a-GCST90018975
4.80098e-10	15	0.0023	343992	61947694	0.0146	ebi-a-GCST90018975	rs10851698	T	C	0.248561	Triglycerides || id:ebi-a-GCST90018975
7.85416e-84	15	0.0074	343992	44027885	0.1444	ebi-a-GCST90018975	rs139974673	C	T	0.024986	Triglycerides || id:ebi-a-GCST90018975
2.66809e-66	15	0.0021	343992	58683366	-0.0353	ebi-a-GCST90018975	rs1532085	G	A	0.563246	Triglycerides || id:ebi-a-GCST90018975
5.85599e-17	15	0.0022	343992	102067841	0.0187	ebi-a-GCST90018975	rs8025505	T	C	0.339078	Triglycerides || id:ebi-a-GCST90018975
2.943e-09	15	0.0025	343992	41890309	-0.0151	ebi-a-GCST90018975	rs59096593	C	T	0.2967	Triglycerides || id:ebi-a-GCST90018975
6.53131e-115	15	0.0023	343992	58723939	0.0524	ebi-a-GCST90018975	rs2070895	A	G	0.29121	Triglycerides || id:ebi-a-GCST90018975
1.07201e-15	15	0.0022	343992	63792486	-0.018	ebi-a-GCST90018975	rs17184382	C	A	0.338822	Triglycerides || id:ebi-a-GCST90018975
2.03704e-11	16	0.0021	343992	960725	-0.0139	ebi-a-GCST90018975	rs742036	A	G	0.376906	Triglycerides || id:ebi-a-GCST90018975
1.66112e-11	16	0.0027	343992	4647417	0.0184	ebi-a-GCST90018975	rs2896906	C	T	0.165413	Triglycerides || id:ebi-a-GCST90018975
9.85825e-14	16	0.0021	343992	69551479	-0.0157	ebi-a-GCST90018975	rs8049676	G	A	0.539121	Triglycerides || id:ebi-a-GCST90018975
2.47098e-10	16	0.0023	343992	11779509	0.0147	ebi-a-GCST90018975	rs12928324	C	A	0.48831	Triglycerides || id:ebi-a-GCST90018975
6.15744e-40	16	0.0022	343992	81534790	-0.0287	ebi-a-GCST90018975	rs2925979	C	T	0.690302	Triglycerides || id:ebi-a-GCST90018975
1.3119e-33	16	0.0025	343992	15150505	-0.0307	ebi-a-GCST90018975	rs12928099	A	C	0.29628	Triglycerides || id:ebi-a-GCST90018975
4.40251e-11	16	0.0023	343992	31141993	-0.0151	ebi-a-GCST90018975	rs1549293	T	C	0.489997	Triglycerides || id:ebi-a-GCST90018975
7.80549e-58	16	0.0022	343992	56987015	-0.0357	ebi-a-GCST90018975	rs12446515	T	C	0.296073	Triglycerides || id:ebi-a-GCST90018975
1.06299e-09	16	0.0023	343992	88003484	0.0142	ebi-a-GCST90018975	rs4843756	T	C	0.49908	Triglycerides || id:ebi-a-GCST90018975
2.95733e-18	16	0.0038	343992	72096227	0.0331	ebi-a-GCST90018975	rs34682685	A	G	0.10519	Triglycerides || id:ebi-a-GCST90018975
2.00909e-101	17	0.0066	343992	41926126	0.1412	ebi-a-GCST90018975	rs72836561	T	C	0.031831	Triglycerides || id:ebi-a-GCST90018975
3.457e-14	17	0.0027	343992	46197755	0.0206	ebi-a-GCST90018975	rs10775406	G	A	0.76111	Triglycerides || id:ebi-a-GCST90018975
7.47137e-13	17	0.0026	343992	1618363	0.0183	ebi-a-GCST90018975	rs11078597	C	T	0.190158	Triglycerides || id:ebi-a-GCST90018975
4.44939e-11	17	0.0023	343992	47349052	-0.0154	ebi-a-GCST90018975	rs7225606	G	A	0.54781	Triglycerides || id:ebi-a-GCST90018975
2.56094e-20	17	0.0024	343992	65840810	0.0226	ebi-a-GCST90018975	rs11868959	C	T	0.316356	Triglycerides || id:ebi-a-GCST90018975
1.64816e-17	17	0.002	343992	76391454	-0.0174	ebi-a-GCST90018975	rs4969179	G	T	0.585172	Triglycerides || id:ebi-a-GCST90018975
1.799e-08	17	0.0023	343992	7439014	-0.013	ebi-a-GCST90018975	rs9892862	G	A	0.714281	Triglycerides || id:ebi-a-GCST90018975
4.30725e-12	17	0.0022	343992	57894459	-0.015	ebi-a-GCST90018975	rs4257266	G	A	0.639644	Triglycerides || id:ebi-a-GCST90018975
7.53876e-17	17	0.0048	343992	17462630	0.0404	ebi-a-GCST90018975	rs11654777	G	C	0.060836	Triglycerides || id:ebi-a-GCST90018975
6.98892e-10	17	0.004	343992	40516616	0.0249	ebi-a-GCST90018975	rs113366589	G	T	0.092057	Triglycerides || id:ebi-a-GCST90018975
1.55812e-12	18	0.0041	343992	287705	-0.0291	ebi-a-GCST90018975	rs8088001	G	T	0.0639483	Triglycerides || id:ebi-a-GCST90018975
1.702e-09	18	0.0025	343992	2846812	-0.0148	ebi-a-GCST90018975	rs11664106	T	A	0.37354	Triglycerides || id:ebi-a-GCST90018975
8.65167e-14	18	0.0023	343992	57858802	0.0172	ebi-a-GCST90018975	rs492443	G	A	0.258354	Triglycerides || id:ebi-a-GCST90018975
2.28802e-09	18	0.0023	343992	19910949	-0.014	ebi-a-GCST90018975	rs4800395	C	T	0.53589	Triglycerides || id:ebi-a-GCST90018975
5.02574e-13	18	0.0023	343992	21086125	0.0168	ebi-a-GCST90018975	rs177430	T	C	0.50903	Triglycerides || id:ebi-a-GCST90018975
1.08094e-12	19	0.002	343992	7220013	0.0145	ebi-a-GCST90018975	rs62112763	G	C	0.434487	Triglycerides || id:ebi-a-GCST90018975
3.85834e-19	19	0.0051	343992	8442202	-0.0457	ebi-a-GCST90018975	rs62117489	A	C	0.054659	Triglycerides || id:ebi-a-GCST90018975
1.23027e-134	19	0.0038	343992	19379549	-0.0934	ebi-a-GCST90018975	rs58542926	T	C	0.07625	Triglycerides || id:ebi-a-GCST90018975
2.41102e-08	19	0.002	343992	45449199	0.0114	ebi-a-GCST90018975	rs2288912	G	C	0.530556	Triglycerides || id:ebi-a-GCST90018975
1.77828e-163	19	0.0084	343992	8429323	-0.2279	ebi-a-GCST90018975	rs116843064	A	G	0.019519	Triglycerides || id:ebi-a-GCST90018975
2.17771e-166	19	0.0025	343992	45430280	0.0683	ebi-a-GCST90018975	rs5112	G	C	0.53202	Triglycerides || id:ebi-a-GCST90018975
1.13292e-18	19	0.0021	343992	33887405	-0.0188	ebi-a-GCST90018975	rs7250869	C	T	0.635993	Triglycerides || id:ebi-a-GCST90018975
1e-200	19	0.0025	343992	45418790	0.0892	ebi-a-GCST90018975	rs5117	C	T	0.20826	Triglycerides || id:ebi-a-GCST90018975
8.16695e-09	19	0.004	343992	11289993	0.0233	ebi-a-GCST90018975	rs34690548	CAAA	C	0.10754	Triglycerides || id:ebi-a-GCST90018975
3.93641e-38	19	0.0106	343992	19396616	-0.1366	ebi-a-GCST90018975	rs188247550	T	C	0.013291	Triglycerides || id:ebi-a-GCST90018975
6.17732e-15	19	0.004	343992	35547051	0.0315	ebi-a-GCST90018975	rs1672981	C	T	0.933175	Triglycerides || id:ebi-a-GCST90018975
1.70098e-17	19	0.0024	343992	49263477	-0.0207	ebi-a-GCST90018975	rs2081194	C	G	0.5998	Triglycerides || id:ebi-a-GCST90018975
9.60506e-17	19	0.0021	343992	56086584	0.0177	ebi-a-GCST90018975	rs12151142	C	T	0.385677	Triglycerides || id:ebi-a-GCST90018975
1.017e-08	20	0.0022	343992	17844492	0.0123	ebi-a-GCST90018975	rs2618567	T	G	0.664873	Triglycerides || id:ebi-a-GCST90018975
2.63299e-09	20	0.0031	343992	32188142	0.0187	ebi-a-GCST90018975	rs149142833	T	C	0.123398	Triglycerides || id:ebi-a-GCST90018975
8.98876e-14	20	0.0021	343992	62711459	-0.0153	ebi-a-GCST90018975	rs8126001	T	C	0.537315	Triglycerides || id:ebi-a-GCST90018975
1.44901e-08	20	0.0022	343992	39780932	0.0124	ebi-a-GCST90018975	rs6093446	A	G	0.300564	Triglycerides || id:ebi-a-GCST90018975
2.49574e-11	20	0.0024	343992	56112882	0.0158	ebi-a-GCST90018975	rs2039098	T	C	0.5991	Triglycerides || id:ebi-a-GCST90018975
1.61585e-14	20	0.0026	343992	45594711	-0.0198	ebi-a-GCST90018975	rs6066138	A	G	0.214642	Triglycerides || id:ebi-a-GCST90018975
1.42988e-93	20	0.0027	343992	44551855	0.0545	ebi-a-GCST90018975	rs6073958	C	T	0.175674	Triglycerides || id:ebi-a-GCST90018975
1.48501e-10	21	0.0026	343992	16844621	0.0164	ebi-a-GCST90018975	rs2823291	C	G	0.199315	Triglycerides || id:ebi-a-GCST90018975
5.33998e-09	22	0.0038	343992	18916180	0.0221	ebi-a-GCST90018975	rs759404	T	C	0.0761327	Triglycerides || id:ebi-a-GCST90018975
1.008e-10	22	0.0037	343992	46624286	0.0239	ebi-a-GCST90018975	rs374796059	G	A	0.11035	Triglycerides || id:ebi-a-GCST90018975
3.52371e-24	22	0.0021	343992	38600542	0.0208	ebi-a-GCST90018975	rs2267373	T	C	0.597944	Triglycerides || id:ebi-a-GCST90018975
4.28647e-13	22	0.0021	343992	39152412	0.0153	ebi-a-GCST90018975	rs7284966	G	A	0.389592	Triglycerides || id:ebi-a-GCST90018975
1.21801e-10	X	0.0027	343992	66409433	-0.0176	ebi-a-GCST90018975	rs5965373	G	T		Triglycerides || id:ebi-a-GCST90018975
1.29999e-10	1	0.00244619	458235	2238237	0.015798	ebi-a-GCST90025949	rs2230008	T	A	0.114564	Height || id:ebi-a-GCST90025949
7.8001e-30	1	0.00179255	458235	9335327	-0.0193081	ebi-a-GCST90025949	rs12121476	G	C	0.249559	Height || id:ebi-a-GCST90025949
1.39991e-46	1	0.00154684	458235	38461319	-0.0213851	ebi-a-GCST90025949	rs61776719	A	C	0.554235	Height || id:ebi-a-GCST90025949
3.09999e-08	1	0.00409917	458235	53532609	-0.0232489	ebi-a-GCST90025949	rs11580093	C	T	0.0373797	Height || id:ebi-a-GCST90025949
4.70002e-24	1	0.00269456	458235	54906270	-0.0267353	ebi-a-GCST90025949	rs56286965	A	G	0.0891673	Height || id:ebi-a-GCST90025949
1.2e-09	1	0.0052492	458235	66791226	0.0305757	ebi-a-GCST90025949	rs74853008	A	G	0.0219301	Height || id:ebi-a-GCST90025949
6.4998e-16	1	0.00238485	458235	119427454	0.0190582	ebi-a-GCST90025949	rs12569041	A	G	0.118438	Height || id:ebi-a-GCST90025949
1.99986e-14	1	0.00310865	458235	156099669	0.0241928	ebi-a-GCST90025949	rs513043	G	T	0.0653342	Height || id:ebi-a-GCST90025949
6.09958e-11	1	0.00180363	458235	183922823	-0.0117721	ebi-a-GCST90025949	rs2986551	T	C	0.760745	Height || id:ebi-a-GCST90025949
4.00037e-11	1	0.00166503	458235	204512100	0.010572	ebi-a-GCST90025949	rs4252717	C	T	0.678852	Height || id:ebi-a-GCST90025949
2.90001e-36	1	0.00154352	458235	205739266	-0.0184745	ebi-a-GCST90025949	rs708723	T	C	0.547443	Height || id:ebi-a-GCST90025949
2.70023e-12	1	0.0019581	458235	8618337	0.0136393	ebi-a-GCST90025949	rs28422051	C	T	0.189758	Height || id:ebi-a-GCST90025949
4.60257e-138	1	0.00153776	458235	17306675	0.0374603	ebi-a-GCST90025949	rs2284746	G	C	0.521733	Height || id:ebi-a-GCST90025949
6.4003e-62	1	0.00269574	458235	51391845	0.044028	ebi-a-GCST90025949	rs12095997	T	C	0.0892548	Height || id:ebi-a-GCST90025949
6.4998e-15	1	0.00246897	458235	86516841	-0.0175361	ebi-a-GCST90025949	rs11161724	A	G	0.108973	Height || id:ebi-a-GCST90025949
9.30037e-16	1	0.00154792	458235	154557685	-0.0120723	ebi-a-GCST90025949	rs9427094	T	C	0.485708	Height || id:ebi-a-GCST90025949
7.7983e-125	1	0.00187631	458235	172214187	0.04434	ebi-a-GCST90025949	rs16844126	C	T	0.212929	Height || id:ebi-a-GCST90025949
7.29962e-17	1	0.00171918	458235	203780591	0.0144258	ebi-a-GCST90025949	rs10900520	G	A	0.276074	Height || id:ebi-a-GCST90025949
1.50003e-22	1	0.00156449	458235	212426172	-0.0152144	ebi-a-GCST90025949	rs351376	G	C	0.591537	Height || id:ebi-a-GCST90025949
4.69894e-102	1	0.00170076	458235	218609702	0.0357665	ebi-a-GCST90025949	rs6684205	G	A	0.286758	Height || id:ebi-a-GCST90025949
1.59993e-27	1	0.00158261	458235	2173504	0.016296	ebi-a-GCST90025949	rs263526	C	T	0.382682	Height || id:ebi-a-GCST90025949
8.00018e-26	1	0.0017548	458235	11166302	-0.0182649	ebi-a-GCST90025949	rs6540964	T	C	0.740335	Height || id:ebi-a-GCST90025949
2.29985e-22	1	0.0017049	458235	25371793	0.0159953	ebi-a-GCST90025949	rs4649056	A	G	0.284158	Height || id:ebi-a-GCST90025949
3.80014e-12	1	0.00231751	458235	52973210	0.0155184	ebi-a-GCST90025949	rs997915	T	C	0.125891	Height || id:ebi-a-GCST90025949
3.29989e-38	1	0.00197187	458235	172355841	0.0245795	ebi-a-GCST90025949	rs17369123	T	C	0.187091	Height || id:ebi-a-GCST90025949
3.40017e-73	1	0.00154694	458235	176792249	0.0268585	ebi-a-GCST90025949	rs1325598	G	A	0.547248	Height || id:ebi-a-GCST90025949
6.9024e-157	1	0.00163611	458235	184020945	0.0437053	ebi-a-GCST90025949	rs2274432	A	G	0.343954	Height || id:ebi-a-GCST90025949
5.00035e-12	1	0.0071965	458235	212319542	-0.0485623	ebi-a-GCST90025949	rs7555017	G	T	0.988477	Height || id:ebi-a-GCST90025949
1.29999e-09	1	0.00223098	458235	223116472	-0.0128969	ebi-a-GCST90025949	rs2609383	A	G	0.139318	Height || id:ebi-a-GCST90025949
1.20005e-71	1	0.00207269	458235	227985252	-0.0368539	ebi-a-GCST90025949	rs10916208	C	T	0.165591	Height || id:ebi-a-GCST90025949
2.70023e-17	1	0.00191914	458235	243647921	0.0153231	ebi-a-GCST90025949	rs2994329	T	C	0.201623	Height || id:ebi-a-GCST90025949
3.29989e-29	1	0.00180783	458235	21050958	0.0198706	ebi-a-GCST90025949	rs592060	T	C	0.755438	Height || id:ebi-a-GCST90025949
4.10015e-28	1	0.0015421	458235	22445991	-0.0164119	ebi-a-GCST90025949	rs3765351	T	C	0.541299	Height || id:ebi-a-GCST90025949
9.30037e-23	1	0.00153793	458235	23406485	0.0148976	ebi-a-GCST90025949	rs2235547	G	C	0.516187	Height || id:ebi-a-GCST90025949
1e-105	1	0.00185728	458235	41540853	-0.0397965	ebi-a-GCST90025949	rs2011981	T	A	0.777727	Height || id:ebi-a-GCST90025949
4.49987e-20	1	0.0017475	458235	71537943	0.0158133	ebi-a-GCST90025949	rs11209745	G	A	0.264486	Height || id:ebi-a-GCST90025949
2.80027e-47	1	0.00223298	458235	78623626	0.0306588	ebi-a-GCST90025949	rs17391694	T	C	0.137543	Height || id:ebi-a-GCST90025949
5.60015e-13	1	0.00183198	458235	109822166	-0.0136441	ebi-a-GCST90025949	rs599839	A	G	0.772065	Height || id:ebi-a-GCST90025949
4.70002e-28	1	0.00191354	458235	113140583	-0.0216175	ebi-a-GCST90025949	rs12049572	C	T	0.203778	Height || id:ebi-a-GCST90025949
7.00003e-19	1	0.00395283	458235	150955582	-0.0334837	ebi-a-GCST90025949	rs267731	G	A	0.0405346	Height || id:ebi-a-GCST90025949
1.59993e-12	1	0.00250799	458235	155172725	0.0179181	ebi-a-GCST90025949	rs35154152	C	T	0.106471	Height || id:ebi-a-GCST90025949
3.89996e-09	1	0.00240967	458235	175955996	-0.0142598	ebi-a-GCST90025949	rs60964243	C	T	0.117936	Height || id:ebi-a-GCST90025949
6.29941e-11	1	0.0020558	458235	219117743	-0.0135754	ebi-a-GCST90025949	rs2788271	G	T	0.832173	Height || id:ebi-a-GCST90025949
3.80014e-30	1	0.00189265	458235	224564374	-0.0212168	ebi-a-GCST90025949	rs11584980	T	C	0.211048	Height || id:ebi-a-GCST90025949
7.50067e-19	1	0.00160899	458235	235532266	0.0141211	ebi-a-GCST90025949	rs6666334	T	C	0.647574	Height || id:ebi-a-GCST90025949
7.89951e-12	1	0.00156775	458235	240388476	0.0107839	ebi-a-GCST90025949	rs7520065	G	T	0.403392	Height || id:ebi-a-GCST90025949
9.09913e-49	1	0.00176568	458235	26756856	-0.0250027	ebi-a-GCST90025949	rs17261915	C	T	0.253613	Height || id:ebi-a-GCST90025949
2.60016e-11	1	0.00286945	458235	32631637	0.018859	ebi-a-GCST90025949	rs72666768	A	C	0.0821441	Height || id:ebi-a-GCST90025949
7.90005e-09	1	0.00234636	458235	45661273	0.013636	ebi-a-GCST90025949	rs16865925	C	T	0.12234	Height || id:ebi-a-GCST90025949
2.09991e-12	1	0.00357586	458235	63727542	0.0249926	ebi-a-GCST90025949	rs670318	C	T	0.951402	Height || id:ebi-a-GCST90025949
6.4003e-24	1	0.00175368	458235	67451922	-0.0182546	ebi-a-GCST90025949	rs12117131	T	C	0.261974	Height || id:ebi-a-GCST90025949
4.10015e-67	1	0.00154682	458235	89146234	0.0253332	ebi-a-GCST90025949	rs12145922	A	C	0.55674	Height || id:ebi-a-GCST90025949
2.39994e-37	1	0.00161766	458235	93323971	0.0202969	ebi-a-GCST90025949	rs10874746	C	T	0.656641	Height || id:ebi-a-GCST90025949
1.9002e-54	1	0.00155889	458235	103548319	-0.023785	ebi-a-GCST90025949	rs11164662	G	C	0.569413	Height || id:ebi-a-GCST90025949
4.69894e-120	1	0.00176182	458235	118862669	-0.0400845	ebi-a-GCST90025949	rs17038164	C	T	0.256755	Height || id:ebi-a-GCST90025949
3.49945e-190	1	0.00161697	458235	149906413	0.0460153	ebi-a-GCST90025949	rs11205303	C	T	0.401757	Height || id:ebi-a-GCST90025949
5.19996e-53	2	0.00463402	458235	20205541	-0.0707078	ebi-a-GCST90025949	rs52826764	T	C	0.0292731	Height || id:ebi-a-GCST90025949
1.80011e-44	2	0.00195203	458235	44407985	-0.0266455	ebi-a-GCST90025949	rs6544746	A	G	0.807778	Height || id:ebi-a-GCST90025949
1e-200	2	0.00183602	458235	56096892	-0.0660137	ebi-a-GCST90025949	rs3791679	G	A	0.226634	Height || id:ebi-a-GCST90025949
1.10002e-11	2	0.00170897	458235	60335811	-0.0115884	ebi-a-GCST90025949	rs67011406	T	G	0.282034	Height || id:ebi-a-GCST90025949
6.00067e-11	2	0.00154353	458235	65786773	-0.00989858	ebi-a-GCST90025949	rs11126046	A	G	0.463673	Height || id:ebi-a-GCST90025949
2.39994e-15	2	0.00166466	458235	70368099	-0.0125084	ebi-a-GCST90025949	rs7585413	G	A	0.308955	Height || id:ebi-a-GCST90025949
7.8001e-11	2	0.00293535	458235	72112443	0.0182505	ebi-a-GCST90025949	rs116804470	A	G	0.0743141	Height || id:ebi-a-GCST90025949
2.99985e-17	2	0.00155566	458235	103095404	0.0127453	ebi-a-GCST90025949	rs11692304	A	G	0.468802	Height || id:ebi-a-GCST90025949
9.49992e-09	2	0.00160647	458235	120764058	-0.0094213	ebi-a-GCST90025949	rs12622262	G	A	0.643802	Height || id:ebi-a-GCST90025949
1.9002e-12	2	0.00499015	458235	189898847	0.0345316	ebi-a-GCST90025949	rs78905646	A	G	0.0243786	Height || id:ebi-a-GCST90025949
6.70039e-34	2	0.00251552	458235	218589336	0.0299308	ebi-a-GCST90025949	rs744563	G	A	0.895726	Height || id:ebi-a-GCST90025949
4.40048e-65	2	0.00277709	458235	233199484	0.0453006	ebi-a-GCST90025949	rs149870557	T	C	0.085286	Height || id:ebi-a-GCST90025949
9.70063e-13	2	0.00225132	458235	200477	0.0146426	ebi-a-GCST90025949	rs434818	A	G	0.865136	Height || id:ebi-a-GCST90025949
1.50003e-42	2	0.00155808	458235	10190115	-0.0215029	ebi-a-GCST90025949	rs6721191	G	A	0.577884	Height || id:ebi-a-GCST90025949
9.70063e-12	2	0.00156374	458235	20036711	-0.00993029	ebi-a-GCST90025949	rs11683203	T	C	0.408771	Height || id:ebi-a-GCST90025949
7.89951e-13	2	0.00161701	458235	32849207	-0.0113872	ebi-a-GCST90025949	rs6723226	G	A	0.348549	Height || id:ebi-a-GCST90025949
1.20005e-21	2	0.001739	458235	71780215	-0.0164057	ebi-a-GCST90025949	rs2303596	C	T	0.722511	Height || id:ebi-a-GCST90025949
1.10002e-23	2	0.00167869	458235	85820027	0.0160676	ebi-a-GCST90025949	rs72843872	G	A	0.304448	Height || id:ebi-a-GCST90025949
1.20005e-20	2	0.00217819	458235	106720110	0.0201819	ebi-a-GCST90025949	rs13017382	C	T	0.146326	Height || id:ebi-a-GCST90025949
5.70033e-12	2	0.00240197	458235	134518064	0.0159537	ebi-a-GCST90025949	rs11884849	C	T	0.115898	Height || id:ebi-a-GCST90025949
5.70033e-17	2	0.00378463	458235	136107777	-0.030766	ebi-a-GCST90025949	rs61744510	A	G	0.0436235	Height || id:ebi-a-GCST90025949
1.20005e-50	2	0.00155096	458235	169707428	0.0233006	ebi-a-GCST90025949	rs540652	T	C	0.465842	Height || id:ebi-a-GCST90025949
5.50047e-33	2	0.00178174	458235	172416376	-0.0215377	ebi-a-GCST90025949	rs72885917	C	A	0.247825	Height || id:ebi-a-GCST90025949
1.20005e-41	2	0.00393198	458235	178565913	0.0511175	ebi-a-GCST90025949	rs17400325	C	T	0.0411072	Height || id:ebi-a-GCST90025949
6.4998e-24	2	0.00205387	458235	200323452	-0.0199819	ebi-a-GCST90025949	rs114693875	G	A	0.169015	Height || id:ebi-a-GCST90025949
1.39991e-20	2	0.00178895	458235	217910588	0.0162213	ebi-a-GCST90025949	rs17778091	C	T	0.244459	Height || id:ebi-a-GCST90025949
1.10002e-50	2	0.00265267	458235	219884484	-0.0374763	ebi-a-GCST90025949	rs12464687	G	A	0.0992163	Height || id:ebi-a-GCST90025949
9.7949e-109	2	0.0043498	458235	233094868	0.0925331	ebi-a-GCST90025949	rs78198962	T	C	0.032309	Height || id:ebi-a-GCST90025949
3.59998e-13	2	0.0025791	458235	5831892	-0.0198935	ebi-a-GCST90025949	rs116648994	T	C	0.0986145	Height || id:ebi-a-GCST90025949
6.59933e-29	2	0.00154252	458235	33412077	0.0171647	ebi-a-GCST90025949	rs1065324	A	G	0.498083	Height || id:ebi-a-GCST90025949
1.59993e-25	2	0.00162901	458235	36808350	0.0168069	ebi-a-GCST90025949	rs848638	T	C	0.351011	Height || id:ebi-a-GCST90025949
5.70033e-15	2	0.00245831	458235	54284441	-0.0190008	ebi-a-GCST90025949	rs1363061	A	G	0.110209	Height || id:ebi-a-GCST90025949
6.59933e-18	2	0.00381714	458235	54724992	0.0321909	ebi-a-GCST90025949	rs12328732	T	C	0.0423975	Height || id:ebi-a-GCST90025949
1.59993e-25	2	0.00281391	458235	68359897	-0.0303721	ebi-a-GCST90025949	rs4078978	T	C	0.081599	Height || id:ebi-a-GCST90025949
2e-08	2	0.00317253	458235	74247121	-0.016446	ebi-a-GCST90025949	rs34493480	A	G	0.0628462	Height || id:ebi-a-GCST90025949
2.19999e-09	2	0.00156523	458235	121306440	-0.00978632	ebi-a-GCST90025949	rs17050272	A	G	0.40994	Height || id:ebi-a-GCST90025949
1.9002e-52	2	0.0020559	458235	121612659	-0.0304561	ebi-a-GCST90025949	rs2166898	A	G	0.168291	Height || id:ebi-a-GCST90025949
7.49998e-09	2	0.00252253	458235	158115129	0.0153551	ebi-a-GCST90025949	rs61748237	T	A	0.104407	Height || id:ebi-a-GCST90025949
2.70023e-11	2	0.00174536	458235	159906219	0.0100783	ebi-a-GCST90025949	rs264665	C	T	0.736728	Height || id:ebi-a-GCST90025949
1.9002e-16	2	0.00165549	458235	183317153	-0.0126324	ebi-a-GCST90025949	rs6433973	T	C	0.684976	Height || id:ebi-a-GCST90025949
2.09991e-23	2	0.00248606	458235	191660828	-0.0241757	ebi-a-GCST90025949	rs35917062	A	G	0.107083	Height || id:ebi-a-GCST90025949
7.19946e-15	2	0.0052503	458235	202345476	-0.0409998	ebi-a-GCST90025949	rs2110748	A	C	0.974542	Height || id:ebi-a-GCST90025949
5.90065e-17	2	0.00233922	458235	233836038	-0.0195608	ebi-a-GCST90025949	rs73995748	A	G	0.12376	Height || id:ebi-a-GCST90025949
2.09991e-11	2	0.00214541	458235	242054129	0.0139076	ebi-a-GCST90025949	rs2871579	A	G	0.152637	Height || id:ebi-a-GCST90025949
1.89998e-08	2	0.00191545	458235	20240668	0.00955785	ebi-a-GCST90025949	rs3731673	A	C	0.203762	Height || id:ebi-a-GCST90025949
8.30042e-78	2	0.00154611	458235	23926659	0.0284457	ebi-a-GCST90025949	rs3795948	C	T	0.481698	Height || id:ebi-a-GCST90025949
1.99986e-74	2	0.00169846	458235	33361425	0.0301285	ebi-a-GCST90025949	rs6714546	G	A	0.709425	Height || id:ebi-a-GCST90025949
6.09958e-23	2	0.00159246	458235	46746256	0.0160497	ebi-a-GCST90025949	rs880671	A	G	0.371309	Height || id:ebi-a-GCST90025949
6.90081e-69	2	0.00172469	458235	88874891	-0.0297805	ebi-a-GCST90025949	rs1805165	A	C	0.717996	Height || id:ebi-a-GCST90025949
3.19963e-40	2	0.00482876	458235	97482001	-0.0629447	ebi-a-GCST90025949	rs186606513	A	G	0.0269425	Height || id:ebi-a-GCST90025949
4.49987e-17	2	0.00168139	458235	105141256	0.0136357	ebi-a-GCST90025949	rs7570580	A	C	0.299954	Height || id:ebi-a-GCST90025949
5.00035e-18	2	0.00241882	458235	203137347	-0.020775	ebi-a-GCST90025949	rs16824590	A	G	0.113968	Height || id:ebi-a-GCST90025949
2.60016e-49	2	0.00156511	458235	219146803	0.022544	ebi-a-GCST90025949	rs2292553	A	G	0.55692	Height || id:ebi-a-GCST90025949
2.29985e-54	2	0.00502754	458235	227353803	-0.0760142	ebi-a-GCST90025949	rs74796687	C	T	0.0240154	Height || id:ebi-a-GCST90025949
3.69999e-19	2	0.00167082	458235	9691320	0.014494	ebi-a-GCST90025949	rs4464248	A	G	0.305104	Height || id:ebi-a-GCST90025949
6.80769e-115	2	0.00158427	458235	25463483	0.0349421	ebi-a-GCST90025949	rs2289195	A	G	0.407416	Height || id:ebi-a-GCST90025949
1.40001e-08	2	0.00222333	458235	38781968	0.01115	ebi-a-GCST90025949	rs17575960	T	C	0.139476	Height || id:ebi-a-GCST90025949
2.99999e-08	2	0.00209032	458235	39556784	-0.0117581	ebi-a-GCST90025949	rs9309037	T	C	0.838417	Height || id:ebi-a-GCST90025949
3.10027e-90	2	0.00155508	458235	71559107	-0.0307605	ebi-a-GCST90025949	rs2287326	G	T	0.572341	Height || id:ebi-a-GCST90025949
3.40001e-08	2	0.00248655	458235	109803478	0.0128838	ebi-a-GCST90025949	rs55913392	T	C	0.107092	Height || id:ebi-a-GCST90025949
1.2e-09	2	0.00192509	458235	148628050	0.0119552	ebi-a-GCST90025949	rs17742246	G	T	0.199598	Height || id:ebi-a-GCST90025949
2.70023e-17	2	0.00155797	458235	216391491	-0.0128636	ebi-a-GCST90025949	rs1080594	C	T	0.581852	Height || id:ebi-a-GCST90025949
1.29987e-76	2	0.00157095	458235	219437476	0.0284371	ebi-a-GCST90025949	rs522377	C	T	0.562381	Height || id:ebi-a-GCST90025949
7.89951e-26	2	0.00165883	458235	242176019	0.0168964	ebi-a-GCST90025949	rs2305073	C	T	0.333335	Height || id:ebi-a-GCST90025949
2.39999e-08	3	0.00568745	458235	37825543	-0.0280174	ebi-a-GCST90025949	rs114531920	G	A	0.0190922	Height || id:ebi-a-GCST90025949
3.29989e-85	3	0.00511441	458235	51192126	0.0964521	ebi-a-GCST90025949	rs4256170	A	G	0.0236359	Height || id:ebi-a-GCST90025949
3.19963e-11	3	0.00215168	458235	55521717	-0.0140915	ebi-a-GCST90025949	rs620014	A	C	0.154106	Height || id:ebi-a-GCST90025949
2.29985e-44	3	0.00156	458235	56629678	0.0210638	ebi-a-GCST90025949	rs282522	G	A	0.529528	Height || id:ebi-a-GCST90025949
2.19989e-14	3	0.00357693	458235	87325753	-0.0281361	ebi-a-GCST90025949	rs300982	A	G	0.0494869	Height || id:ebi-a-GCST90025949
4.09996e-08	3	0.00175651	458235	135720851	0.00959809	ebi-a-GCST90025949	rs6779903	T	G	0.268536	Height || id:ebi-a-GCST90025949
1.29987e-67	3	0.00172749	458235	172196147	-0.0298283	ebi-a-GCST90025949	rs12638147	G	C	0.718743	Height || id:ebi-a-GCST90025949
1.29987e-11	3	0.00161208	458235	12801843	-0.0107606	ebi-a-GCST90025949	rs6766744	T	C	0.631	Height || id:ebi-a-GCST90025949
8.49963e-50	3	0.00255669	458235	13555836	-0.0374372	ebi-a-GCST90025949	rs2597513	T	C	0.896828	Height || id:ebi-a-GCST90025949
1.69981e-11	3	0.00175586	458235	27348094	0.0114438	ebi-a-GCST90025949	rs683503	T	C	0.267748	Height || id:ebi-a-GCST90025949
2.09991e-15	3	0.00273094	458235	33260422	0.0206952	ebi-a-GCST90025949	rs6764459	T	C	0.0885371	Height || id:ebi-a-GCST90025949
8.19974e-34	3	0.0021447	458235	38043904	0.0247824	ebi-a-GCST90025949	rs9843296	C	T	0.158675	Height || id:ebi-a-GCST90025949
4.70002e-26	3	0.00298357	458235	48982335	-0.0308886	ebi-a-GCST90025949	rs55786114	T	C	0.0733684	Height || id:ebi-a-GCST90025949
3.59998e-27	3	0.00165106	458235	58002885	-0.0178262	ebi-a-GCST90025949	rs839239	T	C	0.668537	Height || id:ebi-a-GCST90025949
1.2e-08	3	0.00171351	458235	71164421	-0.00997957	ebi-a-GCST90025949	rs844245	T	C	0.289809	Height || id:ebi-a-GCST90025949
4.40048e-27	3	0.00328292	458235	114553234	-0.0333694	ebi-a-GCST90025949	rs2399510	A	C	0.940243	Height || id:ebi-a-GCST90025949
1.5e-08	3	0.00543701	458235	141278232	-0.0302342	ebi-a-GCST90025949	rs77187680	A	G	0.0209644	Height || id:ebi-a-GCST90025949
9.60064e-24	3	0.00178865	458235	185476453	0.0170815	ebi-a-GCST90025949	rs9681668	A	G	0.252718	Height || id:ebi-a-GCST90025949
6.20012e-14	3	0.00162929	458235	194063153	-0.0120463	ebi-a-GCST90025949	rs3732474	A	G	0.382398	Height || id:ebi-a-GCST90025949
1.10002e-12	3	0.00164889	458235	10142949	0.0111534	ebi-a-GCST90025949	rs3172417	T	C	0.407651	Height || id:ebi-a-GCST90025949
4.90004e-11	3	0.00211038	458235	24190184	-0.0132475	ebi-a-GCST90025949	rs9844739	A	G	0.161639	Height || id:ebi-a-GCST90025949
6.09958e-17	3	0.00183228	458235	25389410	0.0145557	ebi-a-GCST90025949	rs10510567	C	T	0.234875	Height || id:ebi-a-GCST90025949
4.79954e-38	3	0.00178621	458235	52852538	-0.023052	ebi-a-GCST90025949	rs4687657	T	G	0.258953	Height || id:ebi-a-GCST90025949
1.69981e-78	3	0.00178301	458235	72400381	-0.0323106	ebi-a-GCST90025949	rs6792408	A	G	0.254903	Height || id:ebi-a-GCST90025949
6.59933e-13	3	0.00454637	458235	130107975	0.0317344	ebi-a-GCST90025949	rs16827168	G	A	0.0304798	Height || id:ebi-a-GCST90025949
1e-200	3	0.00156286	458235	141125705	0.0750127	ebi-a-GCST90025949	rs1344672	G	C	0.44559	Height || id:ebi-a-GCST90025949
7.59994e-09	3	0.00176279	458235	152124635	-0.0105985	ebi-a-GCST90025949	rs16864268	G	A	0.262454	Height || id:ebi-a-GCST90025949
3.90032e-15	3	0.00357826	458235	156544488	-0.0288926	ebi-a-GCST90025949	rs62273902	G	C	0.0496539	Height || id:ebi-a-GCST90025949
1.99986e-44	3	0.00157569	458235	157992814	0.020899	ebi-a-GCST90025949	rs7643792	G	A	0.416263	Height || id:ebi-a-GCST90025949
3.1989e-107	3	0.00157932	458235	171969077	0.0343696	ebi-a-GCST90025949	rs7652177	G	C	0.501671	Height || id:ebi-a-GCST90025949
1.29987e-17	3	0.00156444	458235	183540485	0.0129146	ebi-a-GCST90025949	rs9844162	A	T	0.555266	Height || id:ebi-a-GCST90025949
1.10002e-79	3	0.00160757	458235	185548683	0.0301086	ebi-a-GCST90025949	rs720390	A	G	0.375889	Height || id:ebi-a-GCST90025949
6.4003e-11	3	0.00253011	458235	61511324	0.01608	ebi-a-GCST90025949	rs55780974	A	G	0.105587	Height || id:ebi-a-GCST90025949
2.99985e-31	3	0.00161604	458235	99273395	-0.0186576	ebi-a-GCST90025949	rs13070310	T	C	0.635701	Height || id:ebi-a-GCST90025949
1.20005e-19	3	0.00155593	458235	112851915	0.013813	ebi-a-GCST90025949	rs35593191	C	T	0.517323	Height || id:ebi-a-GCST90025949
7.50067e-12	3	0.00215654	458235	142171525	0.0140195	ebi-a-GCST90025949	rs73238195	C	A	0.157136	Height || id:ebi-a-GCST90025949
1.10002e-16	3	0.00155992	458235	145810408	0.0124585	ebi-a-GCST90025949	rs3804664	A	G	0.454122	Height || id:ebi-a-GCST90025949
2.30001e-09	3	0.00184217	458235	172292484	0.0103745	ebi-a-GCST90025949	rs2286983	A	G	0.232218	Height || id:ebi-a-GCST90025949
2.19989e-24	3	0.00366234	458235	11643465	0.035044	ebi-a-GCST90025949	rs2276749	C	T	0.948085	Height || id:ebi-a-GCST90025949
9.20026e-20	3	0.00172934	458235	13804145	-0.0151707	ebi-a-GCST90025949	rs6786420	T	C	0.719941	Height || id:ebi-a-GCST90025949
9.49948e-13	3	0.00156213	458235	36966449	-0.0105256	ebi-a-GCST90025949	rs11129744	A	G	0.44694	Height || id:ebi-a-GCST90025949
4.10015e-14	3	0.0016345	458235	41312055	0.0123948	ebi-a-GCST90025949	rs9820765	A	G	0.343862	Height || id:ebi-a-GCST90025949
2.99985e-13	3	0.0015609	458235	73111973	0.0109695	ebi-a-GCST90025949	rs2231928	G	A	0.512598	Height || id:ebi-a-GCST90025949
3.19963e-14	3	0.00191644	458235	112956865	-0.0138998	ebi-a-GCST90025949	rs55814436	T	C	0.206828	Height || id:ebi-a-GCST90025949
9.8992e-18	3	0.00181346	458235	123065778	-0.0157512	ebi-a-GCST90025949	rs11708067	G	A	0.242726	Height || id:ebi-a-GCST90025949
2.90001e-99	3	0.00188347	458235	129020778	0.0384845	ebi-a-GCST90025949	rs6765930	G	A	0.77468	Height || id:ebi-a-GCST90025949
3.59998e-17	3	0.00157476	458235	134090932	-0.0128724	ebi-a-GCST90025949	rs10755086	C	T	0.580799	Height || id:ebi-a-GCST90025949
5.70033e-28	3	0.00155482	458235	147000266	-0.0171185	ebi-a-GCST90025949	rs1814982	C	T	0.494008	Height || id:ebi-a-GCST90025949
8.80035e-12	3	0.00241605	458235	169098992	0.0155666	ebi-a-GCST90025949	rs7622799	A	G	0.117663	Height || id:ebi-a-GCST90025949
4.79954e-55	3	0.00303696	458235	187443314	0.047274	ebi-a-GCST90025949	rs61732778	A	G	0.0707361	Height || id:ebi-a-GCST90025949
8e-10	4	0.00171028	458235	2001597	-0.0101208	ebi-a-GCST90025949	rs11725126	T	C	0.29602	Height || id:ebi-a-GCST90025949
6.80002e-10	4	0.00271887	458235	17637210	0.016236	ebi-a-GCST90025949	rs1045396	G	C	0.0906573	Height || id:ebi-a-GCST90025949
1e-200	4	0.00213373	458235	18017730	-0.0743515	ebi-a-GCST90025949	rs6830062	C	T	0.159091	Height || id:ebi-a-GCST90025949
1.69981e-12	4	0.00173719	458235	45131089	0.0116412	ebi-a-GCST90025949	rs28551714	A	G	0.280653	Height || id:ebi-a-GCST90025949
1.69981e-34	4	0.00156531	458235	48588742	0.0184094	ebi-a-GCST90025949	rs34558821	T	C	0.498686	Height || id:ebi-a-GCST90025949
3.40001e-09	4	0.00172371	458235	72618323	-0.0099725	ebi-a-GCST90025949	rs4588	T	G	0.291174	Height || id:ebi-a-GCST90025949
8.10009e-10	4	0.00414471	458235	87018511	0.0260017	ebi-a-GCST90025949	rs114925571	G	A	0.0369016	Height || id:ebi-a-GCST90025949
2.19989e-13	4	0.00202556	458235	100574195	0.0142782	ebi-a-GCST90025949	rs4699385	G	A	0.18233	Height || id:ebi-a-GCST90025949
1.39991e-41	4	0.00168898	458235	122795361	0.0228815	ebi-a-GCST90025949	rs2221628	A	G	0.3091	Height || id:ebi-a-GCST90025949
6.00067e-46	4	0.00479575	458235	145982625	-0.0669719	ebi-a-GCST90025949	rs116662954	A	G	0.0273085	Height || id:ebi-a-GCST90025949
7.10068e-16	4	0.00156284	458235	186703959	0.0126145	ebi-a-GCST90025949	rs60131767	A	G	0.474903	Height || id:ebi-a-GCST90025949
2.19989e-27	4	0.00246755	458235	40051064	0.0254961	ebi-a-GCST90025949	rs794016	T	C	0.887386	Height || id:ebi-a-GCST90025949
3.69999e-34	4	0.00156513	458235	88645344	-0.0183365	ebi-a-GCST90025949	rs4395467	T	C	0.512892	Height || id:ebi-a-GCST90025949
1.29987e-11	4	0.00609016	458235	135121721	0.0388096	ebi-a-GCST90025949	rs116807401	C	T	0.0170263	Height || id:ebi-a-GCST90025949
6.29999e-10	4	0.00413366	458235	145256293	0.0249729	ebi-a-GCST90025949	rs72731506	T	C	0.0371235	Height || id:ebi-a-GCST90025949
3.40017e-11	4	0.00161561	458235	160022196	0.00995721	ebi-a-GCST90025949	rs563875	C	T	0.369841	Height || id:ebi-a-GCST90025949
9.20026e-36	4	0.00182627	458235	184215675	0.0223584	ebi-a-GCST90025949	rs955748	G	A	0.759688	Height || id:ebi-a-GCST90025949
2.49977e-24	4	0.00421969	458235	5016883	-0.0430951	ebi-a-GCST90025949	rs11722554	A	G	0.036853	Height || id:ebi-a-GCST90025949
1.99986e-52	4	0.00161152	458235	8608634	-0.0240798	ebi-a-GCST90025949	rs2302580	T	C	0.415381	Height || id:ebi-a-GCST90025949
3.59998e-08	4	0.00172275	458235	86702873	-0.00904349	ebi-a-GCST90025949	rs1982429	C	T	0.70963	Height || id:ebi-a-GCST90025949
1.89998e-09	4	0.00203545	458235	120528327	-0.010874	ebi-a-GCST90025949	rs3733526	A	G	0.81882	Height || id:ebi-a-GCST90025949
1e-200	4	0.00208406	458235	145568352	0.0811325	ebi-a-GCST90025949	rs7689420	C	T	0.831232	Height || id:ebi-a-GCST90025949
1.20005e-15	4	0.00665721	458235	145774221	0.0507885	ebi-a-GCST90025949	rs116731485	C	T	0.0140055	Height || id:ebi-a-GCST90025949
4.09996e-09	4	0.00169332	458235	166350400	0.0101769	ebi-a-GCST90025949	rs13131514	G	A	0.306836	Height || id:ebi-a-GCST90025949
4.60045e-51	4	0.00166617	458235	1701317	0.0246613	ebi-a-GCST90025949	rs2247341	A	G	0.333395	Height || id:ebi-a-GCST90025949
1.40001e-09	4	0.00315014	458235	13086151	-0.0187181	ebi-a-GCST90025949	rs76634538	T	G	0.066038	Height || id:ebi-a-GCST90025949
6.49995e-09	4	0.00203487	458235	39080572	0.0108811	ebi-a-GCST90025949	rs35676314	A	G	0.18008	Height || id:ebi-a-GCST90025949
4.19952e-14	4	0.00173145	458235	56928946	-0.0123488	ebi-a-GCST90025949	rs13112752	T	C	0.283136	Height || id:ebi-a-GCST90025949
1.20005e-63	4	0.00200966	458235	57779567	0.0336083	ebi-a-GCST90025949	rs781658	A	G	0.185281	Height || id:ebi-a-GCST90025949
3.99945e-157	4	0.00169595	458235	82165790	0.0440273	ebi-a-GCST90025949	rs994014	C	T	0.305089	Height || id:ebi-a-GCST90025949
8.69961e-74	4	0.00160489	458235	106212562	-0.0285473	ebi-a-GCST90025949	rs2726491	A	G	0.384019	Height || id:ebi-a-GCST90025949
1.69981e-14	4	0.00488488	458235	106356629	-0.0361437	ebi-a-GCST90025949	rs80138182	T	C	0.0263352	Height || id:ebi-a-GCST90025949
1.10002e-25	4	0.00180165	458235	123838758	-0.0186162	ebi-a-GCST90025949	rs12648093	G	A	0.745749	Height || id:ebi-a-GCST90025949
5.00035e-29	4	0.00373766	458235	145962228	-0.0397121	ebi-a-GCST90025949	rs116664220	G	T	0.0457598	Height || id:ebi-a-GCST90025949
4.79954e-12	4	0.00592223	458235	145972521	0.038544	ebi-a-GCST90025949	rs80292045	A	G	0.0177037	Height || id:ebi-a-GCST90025949
8.30042e-17	4	0.00176136	458235	1018705	-0.0147791	ebi-a-GCST90025949	rs4647930	A	C	0.278612	Height || id:ebi-a-GCST90025949
4.30031e-28	4	0.00345266	458235	12733694	0.0363973	ebi-a-GCST90025949	rs2903353	G	A	0.0540432	Height || id:ebi-a-GCST90025949
3.10027e-22	4	0.00242562	458235	38644825	-0.0223786	ebi-a-GCST90025949	rs79131883	C	T	0.117834	Height || id:ebi-a-GCST90025949
2.80027e-15	4	0.00161986	458235	56298194	0.0128314	ebi-a-GCST90025949	rs6832769	A	G	0.634899	Height || id:ebi-a-GCST90025949
8.30042e-89	4	0.00156433	458235	73515313	-0.0307738	ebi-a-GCST90025949	rs7697556	C	T	0.526149	Height || id:ebi-a-GCST90025949
4.00037e-13	4	0.00187936	458235	83227671	-0.0144883	ebi-a-GCST90025949	rs60884807	C	T	0.221273	Height || id:ebi-a-GCST90025949
6.49995e-10	4	0.00158314	458235	102952819	0.00888225	ebi-a-GCST90025949	rs3133078	A	C	0.583029	Height || id:ebi-a-GCST90025949
4.19952e-35	4	0.00161725	458235	109457433	0.0194038	ebi-a-GCST90025949	rs4593211	G	A	0.370479	Height || id:ebi-a-GCST90025949
1.99986e-24	4	0.00495182	458235	145564979	0.0501542	ebi-a-GCST90025949	rs72733526	C	G	0.0256424	Height || id:ebi-a-GCST90025949
6.89922e-15	5	0.00156627	458235	31515373	0.0113816	ebi-a-GCST90025949	rs7730136	T	C	0.492151	Height || id:ebi-a-GCST90025949
1.39991e-15	5	0.00304495	458235	37324325	0.0237951	ebi-a-GCST90025949	rs62354996	A	C	0.0701398	Height || id:ebi-a-GCST90025949
1.80011e-20	5	0.00222299	458235	72348272	0.019801	ebi-a-GCST90025949	rs185435	G	A	0.143534	Height || id:ebi-a-GCST90025949
1.10002e-42	5	0.00184475	458235	77473165	-0.0238549	ebi-a-GCST90025949	rs4532349	G	A	0.232878	Height || id:ebi-a-GCST90025949
9.09997e-10	5	0.00156935	458235	78135276	-0.00961622	ebi-a-GCST90025949	rs25415	G	T	0.448373	Height || id:ebi-a-GCST90025949
5.80003e-10	5	0.00155628	458235	121417463	-0.0098721	ebi-a-GCST90025949	rs840464	T	G	0.517063	Height || id:ebi-a-GCST90025949
6.59933e-20	5	0.00155975	458235	127468177	-0.0139416	ebi-a-GCST90025949	rs806100	C	T	0.541197	Height || id:ebi-a-GCST90025949
5.00035e-15	5	0.0022154	458235	149301335	0.0166702	ebi-a-GCST90025949	rs11167487	C	T	0.152388	Height || id:ebi-a-GCST90025949
1.20005e-46	5	0.00158939	458235	172998191	-0.0221444	ebi-a-GCST90025949	rs7732038	C	T	0.601926	Height || id:ebi-a-GCST90025949
1.09901e-143	5	0.00180386	458235	176521456	0.0449804	ebi-a-GCST90025949	rs2011077	T	C	0.247417	Height || id:ebi-a-GCST90025949
3.40017e-27	5	0.00287893	458235	314518	0.0296332	ebi-a-GCST90025949	rs1574220	C	T	0.0810422	Height || id:ebi-a-GCST90025949
9.8992e-30	5	0.00156093	458235	67596088	-0.0176302	ebi-a-GCST90025949	rs3756668	A	G	0.459654	Height || id:ebi-a-GCST90025949
8.10028e-20	5	0.00168485	458235	95542726	0.0142543	ebi-a-GCST90025949	rs13179048	A	C	0.307093	Height || id:ebi-a-GCST90025949
7.70016e-12	5	0.00155869	458235	141657010	0.0100891	ebi-a-GCST90025949	rs12522256	A	G	0.485766	Height || id:ebi-a-GCST90025949
3.69999e-80	5	0.00191571	458235	168256240	-0.0346632	ebi-a-GCST90025949	rs4282339	A	G	0.207483	Height || id:ebi-a-GCST90025949
1.20005e-63	5	0.00193916	458235	170858194	-0.032054	ebi-a-GCST90025949	rs75073573	A	C	0.201232	Height || id:ebi-a-GCST90025949
3.90032e-25	5	0.00164803	458235	178508038	-0.0167877	ebi-a-GCST90025949	rs6601014	C	T	0.665648	Height || id:ebi-a-GCST90025949
5.30029e-19	5	0.00165336	458235	6718563	-0.0138443	ebi-a-GCST90025949	rs274723	G	A	0.670338	Height || id:ebi-a-GCST90025949
3.2e-09	5	0.00285964	458235	10680997	-0.0174821	ebi-a-GCST90025949	rs5745297	A	G	0.0877452	Height || id:ebi-a-GCST90025949
2.09991e-49	5	0.00184439	458235	33331424	0.0274014	ebi-a-GCST90025949	rs3849688	G	A	0.76805	Height || id:ebi-a-GCST90025949
8.30042e-11	5	0.00200884	458235	39430941	-0.0133982	ebi-a-GCST90025949	rs34209642	A	G	0.184168	Height || id:ebi-a-GCST90025949
6.29941e-50	5	0.00156619	458235	42719239	-0.0232233	ebi-a-GCST90025949	rs6180	C	A	0.450354	Height || id:ebi-a-GCST90025949
7.8001e-89	5	0.00165207	458235	54960609	-0.0320052	ebi-a-GCST90025949	rs4865614	G	A	0.664196	Height || id:ebi-a-GCST90025949
8.49963e-47	5	0.00173506	458235	115033709	0.0245874	ebi-a-GCST90025949	rs72800433	C	T	0.279038	Height || id:ebi-a-GCST90025949
1.69824e-109	5	0.00156193	458235	131576737	0.0343147	ebi-a-GCST90025949	rs11949055	C	T	0.459631	Height || id:ebi-a-GCST90025949
1.20005e-28	5	0.001712	458235	138949362	0.0191187	ebi-a-GCST90025949	rs261532	T	G	0.292575	Height || id:ebi-a-GCST90025949
5.70033e-18	5	0.00165687	458235	142688323	0.0135179	ebi-a-GCST90025949	rs860457	C	T	0.328489	Height || id:ebi-a-GCST90025949
5.50047e-11	5	0.00335547	458235	158453150	0.0230447	ebi-a-GCST90025949	rs62385405	C	T	0.0571026	Height || id:ebi-a-GCST90025949
2.39999e-09	5	0.00156361	458235	58454191	-0.0090036	ebi-a-GCST90025949	rs6877743	C	A	0.447605	Height || id:ebi-a-GCST90025949
3.10027e-62	5	0.00155817	458235	88376061	-0.0254391	ebi-a-GCST90025949	rs1366594	C	A	0.471322	Height || id:ebi-a-GCST90025949
2.19989e-42	5	0.00185585	458235	108108500	0.0254949	ebi-a-GCST90025949	rs3805599	G	A	0.227107	Height || id:ebi-a-GCST90025949
1.69981e-22	5	0.001553	458235	112168130	-0.015398	ebi-a-GCST90025949	rs2909787	C	G	0.537343	Height || id:ebi-a-GCST90025949
1.29987e-12	5	0.00217511	458235	122970815	0.0147871	ebi-a-GCST90025949	rs11750246	A	G	0.150655	Height || id:ebi-a-GCST90025949
4.49987e-60	5	0.00170131	458235	134331921	-0.0277706	ebi-a-GCST90025949	rs299364	G	T	0.309547	Height || id:ebi-a-GCST90025949
1.29987e-11	5	0.00158061	458235	141811345	0.0111137	ebi-a-GCST90025949	rs153663	A	G	0.589119	Height || id:ebi-a-GCST90025949
5.30029e-18	5	0.00189903	458235	156770133	-0.0160439	ebi-a-GCST90025949	rs10037485	T	C	0.213517	Height || id:ebi-a-GCST90025949
3.3037e-122	5	0.00158465	458235	32830521	-0.0363219	ebi-a-GCST90025949	rs1173727	C	T	0.596439	Height || id:ebi-a-GCST90025949
3.29989e-20	5	0.00164715	458235	56273693	0.0155472	ebi-a-GCST90025949	rs10036895	A	G	0.664557	Height || id:ebi-a-GCST90025949
6.90081e-19	5	0.00212359	458235	67102159	0.0187456	ebi-a-GCST90025949	rs6866190	G	A	0.159649	Height || id:ebi-a-GCST90025949
1e-08	5	0.00161607	458235	90089314	-0.00896588	ebi-a-GCST90025949	rs17554723	G	A	0.364261	Height || id:ebi-a-GCST90025949
1.20005e-21	5	0.00356724	458235	102537285	-0.0305438	ebi-a-GCST90025949	rs36046591	G	A	0.0516365	Height || id:ebi-a-GCST90025949
6.70039e-30	5	0.00160685	458235	179728707	0.0177764	ebi-a-GCST90025949	rs4700931	C	T	0.42328	Height || id:ebi-a-GCST90025949
1e-200	6	0.00350953	458235	19839415	0.114561	ebi-a-GCST90025949	rs41271299	T	C	0.0514318	Height || id:ebi-a-GCST90025949
1.69981e-43	6	0.00501174	458235	34064235	-0.0665147	ebi-a-GCST90025949	rs58029322	A	G	0.0249004	Height || id:ebi-a-GCST90025949
7.39946e-30	6	0.00583476	458235	34153441	0.0667661	ebi-a-GCST90025949	rs7744288	A	G	0.018015	Height || id:ebi-a-GCST90025949
4.00037e-57	6	0.00272392	458235	34498923	0.0413225	ebi-a-GCST90025949	rs6919434	T	C	0.0885921	Height || id:ebi-a-GCST90025949
2.80027e-44	6	0.00157964	458235	45095163	0.0222241	ebi-a-GCST90025949	rs9395066	C	A	0.398586	Height || id:ebi-a-GCST90025949
8.49963e-20	6	0.00173036	458235	47451883	0.0157066	ebi-a-GCST90025949	rs9296558	T	C	0.275436	Height || id:ebi-a-GCST90025949
1.10002e-38	6	0.00160079	458235	108864419	-0.02008	ebi-a-GCST90025949	rs9384679	T	C	0.370527	Height || id:ebi-a-GCST90025949
9.70063e-34	6	0.0017217	458235	116489550	0.0211794	ebi-a-GCST90025949	rs12196141	G	A	0.281048	Height || id:ebi-a-GCST90025949
1.30017e-170	6	0.00154806	458235	126851160	0.0424878	ebi-a-GCST90025949	rs1490384	T	C	0.499794	Height || id:ebi-a-GCST90025949
1.59956e-128	6	0.00175687	458235	130341235	-0.0408633	ebi-a-GCST90025949	rs113898003	C	T	0.26345	Height || id:ebi-a-GCST90025949
2.70023e-78	6	0.00175728	458235	26256526	-0.0318973	ebi-a-GCST90025949	rs809871	G	C	0.577831	Height || id:ebi-a-GCST90025949
2.90001e-64	6	0.00234243	458235	81463045	0.0391549	ebi-a-GCST90025949	rs13197404	G	T	0.124572	Height || id:ebi-a-GCST90025949
1.39959e-176	6	0.00165637	458235	105378954	-0.0464608	ebi-a-GCST90025949	rs7759938	T	C	0.678587	Height || id:ebi-a-GCST90025949
1.29999e-09	6	0.00259228	458235	151655001	0.0155132	ebi-a-GCST90025949	rs7749357	G	T	0.0989703	Height || id:ebi-a-GCST90025949
7.39997e-09	6	0.00158378	458235	153416912	-0.0082964	ebi-a-GCST90025949	rs9397587	A	G	0.393124	Height || id:ebi-a-GCST90025949
2.39994e-32	6	0.00333738	458235	158910698	-0.0392643	ebi-a-GCST90025949	rs12206717	A	G	0.0576588	Height || id:ebi-a-GCST90025949
6.4003e-17	6	0.00227276	458235	1617327	0.0192356	ebi-a-GCST90025949	rs72836800	C	T	0.133778	Height || id:ebi-a-GCST90025949
3.19963e-29	6	0.00261969	458235	33587065	-0.0291144	ebi-a-GCST90025949	rs13219845	G	A	0.0989369	Height || id:ebi-a-GCST90025949
2.90001e-09	6	0.00441571	458235	34940344	-0.0268358	ebi-a-GCST90025949	rs114463080	A	T	0.0319147	Height || id:ebi-a-GCST90025949
1.10002e-11	6	0.00172093	458235	67486167	-0.0114589	ebi-a-GCST90025949	rs4489137	A	G	0.282301	Height || id:ebi-a-GCST90025949
6.59933e-57	6	0.00253033	458235	76265642	0.0387839	ebi-a-GCST90025949	rs9360921	G	T	0.104179	Height || id:ebi-a-GCST90025949
9.3994e-36	6	0.00163718	458235	80720286	-0.0197907	ebi-a-GCST90025949	rs1897870	T	C	0.336466	Height || id:ebi-a-GCST90025949
6.09958e-62	6	0.00173041	458235	81838308	-0.0272204	ebi-a-GCST90025949	rs1159915	G	T	0.277159	Height || id:ebi-a-GCST90025949
1e-200	6	0.00171218	458235	142679572	-0.0533827	ebi-a-GCST90025949	rs6570507	A	G	0.286004	Height || id:ebi-a-GCST90025949
3.40017e-89	6	0.00155163	458235	152163335	0.0300461	ebi-a-GCST90025949	rs2234693	C	T	0.457154	Height || id:ebi-a-GCST90025949
4.49987e-23	6	0.00166189	458235	152307261	-0.0158223	ebi-a-GCST90025949	rs3020407	A	G	0.681726	Height || id:ebi-a-GCST90025949
3.19963e-15	6	0.00212605	458235	169656531	0.0162673	ebi-a-GCST90025949	rs6605522	G	A	0.842721	Height || id:ebi-a-GCST90025949
5.19996e-153	6	0.00155963	458235	7727271	0.0394893	ebi-a-GCST90025949	rs111588693	A	G	0.466188	Height || id:ebi-a-GCST90025949
1e-200	6	0.00271583	458235	34199092	-0.0886722	ebi-a-GCST90025949	rs2780226	T	C	0.910664	Height || id:ebi-a-GCST90025949
2.09991e-16	6	0.00162228	458235	47684591	0.0130295	ebi-a-GCST90025949	rs1360157	A	G	0.632446	Height || id:ebi-a-GCST90025949
7.29995e-09	6	0.00305383	458235	55634724	0.0171255	ebi-a-GCST90025949	rs66705636	G	T	0.0688282	Height || id:ebi-a-GCST90025949
4.60002e-08	6	0.00179451	458235	63166429	-0.00940238	ebi-a-GCST90025949	rs79199195	A	G	0.246635	Height || id:ebi-a-GCST90025949
2.90001e-13	6	0.00168872	458235	83585800	0.0117356	ebi-a-GCST90025949	rs1076710	G	T	0.298857	Height || id:ebi-a-GCST90025949
3.29989e-52	6	0.00158852	458235	109797304	-0.0227264	ebi-a-GCST90025949	rs2236084	G	A	0.405055	Height || id:ebi-a-GCST90025949
7.10003e-10	6	0.00155035	458235	126255034	0.00863294	ebi-a-GCST90025949	rs10872303	T	C	0.528016	Height || id:ebi-a-GCST90025949
5.90065e-32	6	0.00219922	458235	131351103	0.0258584	ebi-a-GCST90025949	rs1855078	C	T	0.145096	Height || id:ebi-a-GCST90025949
1.39991e-14	6	0.00187421	458235	140164286	0.0139899	ebi-a-GCST90025949	rs4401680	G	T	0.782511	Height || id:ebi-a-GCST90025949
2.90001e-37	6	0.00155848	458235	142600250	-0.0197187	ebi-a-GCST90025949	rs1159442	C	T	0.441883	Height || id:ebi-a-GCST90025949
1.29987e-39	6	0.00237581	458235	6889818	0.0303615	ebi-a-GCST90025949	rs4246079	G	A	0.879626	Height || id:ebi-a-GCST90025949
2.09991e-70	6	0.00247375	458235	7231843	-0.0420195	ebi-a-GCST90025949	rs9379084	A	G	0.116424	Height || id:ebi-a-GCST90025949
6.00067e-30	6	0.00174527	458235	129824754	0.0194605	ebi-a-GCST90025949	rs6923431	C	A	0.734505	Height || id:ebi-a-GCST90025949
6.70039e-24	6	0.00158991	458235	155575607	-0.0161599	ebi-a-GCST90025949	rs3011895	A	G	0.397722	Height || id:ebi-a-GCST90025949
9.8992e-19	6	0.00156121	458235	166306809	0.0137417	ebi-a-GCST90025949	rs2323034	A	G	0.433911	Height || id:ebi-a-GCST90025949
1.80011e-54	6	0.00184839	458235	168847175	-0.0276567	ebi-a-GCST90025949	rs2609334	C	T	0.225942	Height || id:ebi-a-GCST90025949
2.49977e-11	6	0.00192574	458235	169011245	-0.0120089	ebi-a-GCST90025949	rs55667100	G	T	0.20169	Height || id:ebi-a-GCST90025949
1.79999e-09	7	0.0017329	458235	32976416	0.0110579	ebi-a-GCST90025949	rs7790246	T	C	0.282635	Height || id:ebi-a-GCST90025949
6.20012e-15	7	0.00160345	458235	35277067	-0.0118103	ebi-a-GCST90025949	rs79215950	A	G	0.387054	Height || id:ebi-a-GCST90025949
1.2e-10	7	0.00231283	458235	46232868	0.0146364	ebi-a-GCST90025949	rs6957470	G	A	0.131158	Height || id:ebi-a-GCST90025949
6.70039e-20	7	0.00477893	458235	46304421	-0.0438749	ebi-a-GCST90025949	rs78743535	T	C	0.0275124	Height || id:ebi-a-GCST90025949
7.29962e-52	7	0.0015757	458235	46577056	-0.0233993	ebi-a-GCST90025949	rs723149	G	A	0.562619	Height || id:ebi-a-GCST90025949
1.39991e-18	7	0.00328958	458235	87179443	0.0276486	ebi-a-GCST90025949	rs2032588	A	G	0.060533	Height || id:ebi-a-GCST90025949
2.60016e-87	7	0.00177386	458235	148650634	0.0346727	ebi-a-GCST90025949	rs822552	G	C	0.262531	Height || id:ebi-a-GCST90025949
6.4003e-44	7	0.00177418	458235	148669518	0.0233586	ebi-a-GCST90025949	rs10241199	T	C	0.737417	Height || id:ebi-a-GCST90025949
5.60015e-11	7	0.00160736	458235	156303612	-0.0104193	ebi-a-GCST90025949	rs7808966	C	A	0.62357	Height || id:ebi-a-GCST90025949
1e-200	7	0.00171363	458235	2802522	-0.0565342	ebi-a-GCST90025949	rs798488	C	T	0.298505	Height || id:ebi-a-GCST90025949
6.20012e-71	7	0.00159587	458235	23494460	-0.0279652	ebi-a-GCST90025949	rs11762106	C	T	0.396332	Height || id:ebi-a-GCST90025949
1.9002e-13	7	0.00158362	458235	65922795	0.0122439	ebi-a-GCST90025949	rs2420599	G	A	0.413061	Height || id:ebi-a-GCST90025949
8.79995e-09	7	0.00245143	458235	69593167	-0.0148697	ebi-a-GCST90025949	rs12698854	T	C	0.11469	Height || id:ebi-a-GCST90025949
6.59933e-14	7	0.00183429	458235	84823902	-0.0139243	ebi-a-GCST90025949	rs2732751	G	A	0.237771	Height || id:ebi-a-GCST90025949
1e-10	7	0.0032642	458235	101736364	-0.0209799	ebi-a-GCST90025949	rs16869529	T	C	0.0609435	Height || id:ebi-a-GCST90025949
8.10028e-11	7	0.00184216	458235	115946218	-0.0114161	ebi-a-GCST90025949	rs35629341	C	A	0.235781	Height || id:ebi-a-GCST90025949
1.20005e-20	7	0.00162725	458235	121960438	0.015074	ebi-a-GCST90025949	rs1443749	T	C	0.362009	Height || id:ebi-a-GCST90025949
6.4003e-11	7	0.00157584	458235	18034122	-0.0107393	ebi-a-GCST90025949	rs12699935	T	C	0.561773	Height || id:ebi-a-GCST90025949
5.79963e-15	7	0.00186845	458235	50751090	-0.0145417	ebi-a-GCST90025949	rs10248619	C	T	0.774558	Height || id:ebi-a-GCST90025949
7.89951e-18	7	0.00189265	458235	56149362	0.016694	ebi-a-GCST90025949	rs11238393	T	C	0.219013	Height || id:ebi-a-GCST90025949
1e-200	7	0.00182183	458235	92244422	0.0602836	ebi-a-GCST90025949	rs42039	T	C	0.244006	Height || id:ebi-a-GCST90025949
6.09958e-13	7	0.00156776	458235	92657985	0.0109025	ebi-a-GCST90025949	rs10215082	G	A	0.530042	Height || id:ebi-a-GCST90025949
3.50026e-36	7	0.00389496	458235	99332948	0.046142	ebi-a-GCST90025949	rs45446698	G	T	0.0419843	Height || id:ebi-a-GCST90025949
2.90001e-16	7	0.00201506	458235	100494960	0.0167873	ebi-a-GCST90025949	rs76181418	T	G	0.183263	Height || id:ebi-a-GCST90025949
2.39994e-34	7	0.00210023	458235	135272535	0.0254514	ebi-a-GCST90025949	rs35616673	CT	C	0.169013	Height || id:ebi-a-GCST90025949
1.20005e-26	7	0.00158183	458235	137611566	0.0166944	ebi-a-GCST90025949	rs273945	C	A	0.577975	Height || id:ebi-a-GCST90025949
1.80011e-17	7	0.00443666	458235	150684021	-0.0370475	ebi-a-GCST90025949	rs117564322	A	G	0.0320317	Height || id:ebi-a-GCST90025949
6.29941e-13	7	0.00244873	458235	5392630	-0.0178342	ebi-a-GCST90025949	rs78760367	A	G	0.114742	Height || id:ebi-a-GCST90025949
1.9002e-36	7	0.00157408	458235	8044516	0.0197366	ebi-a-GCST90025949	rs38015	T	C	0.559117	Height || id:ebi-a-GCST90025949
1.6e-08	7	0.00256148	458235	15098833	0.0150426	ebi-a-GCST90025949	rs10242685	C	T	0.10361	Height || id:ebi-a-GCST90025949
3.40017e-25	7	0.00514058	458235	19739947	0.0508116	ebi-a-GCST90025949	rs145557463	G	C	0.0239489	Height || id:ebi-a-GCST90025949
5.50047e-60	7	0.00158184	458235	20421490	-0.0253517	ebi-a-GCST90025949	rs2230398	C	T	0.427594	Height || id:ebi-a-GCST90025949
2.99999e-08	7	0.00379559	458235	25792683	0.0191233	ebi-a-GCST90025949	rs111997837	C	G	0.0444204	Height || id:ebi-a-GCST90025949
1.49968e-165	7	0.00170835	458235	28210660	-0.046272	ebi-a-GCST90025949	rs520161	C	T	0.702626	Height || id:ebi-a-GCST90025949
1.29987e-37	7	0.00164097	458235	38110626	0.0202053	ebi-a-GCST90025949	rs1524068	C	T	0.653601	Height || id:ebi-a-GCST90025949
1.80011e-26	7	0.00234302	458235	73301666	-0.024926	ebi-a-GCST90025949	rs4717829	T	C	0.127714	Height || id:ebi-a-GCST90025949
1.09999e-08	7	0.00332027	458235	100389590	-0.018829	ebi-a-GCST90025949	rs76325149	T	C	0.0609667	Height || id:ebi-a-GCST90025949
5.99998e-09	7	0.00156988	458235	121653398	-0.00943419	ebi-a-GCST90025949	rs1147504	A	G	0.520582	Height || id:ebi-a-GCST90025949
3.50026e-13	7	0.00174285	458235	73019975	0.0127344	ebi-a-GCST90025949	rs61010704	G	A	0.281156	Height || id:ebi-a-GCST90025949
7.00003e-23	7	0.00160407	458235	120783206	0.0150931	ebi-a-GCST90025949	rs10235232	G	A	0.612889	Height || id:ebi-a-GCST90025949
1.5e-09	7	0.00163327	458235	139754451	0.0094459	ebi-a-GCST90025949	rs2362460	C	T	0.377956	Height || id:ebi-a-GCST90025949
2.39999e-08	8	0.00161856	458235	12616424	0.00817915	ebi-a-GCST90025949	rs11780194	T	C	0.608788	Height || id:ebi-a-GCST90025949
4.19952e-15	8	0.00157948	458235	21803008	-0.0133991	ebi-a-GCST90025949	rs11135743	G	A	0.557672	Height || id:ebi-a-GCST90025949
1.99986e-51	8	0.00186275	458235	23167353	-0.0276528	ebi-a-GCST90025949	rs1063582	G	T	0.762031	Height || id:ebi-a-GCST90025949
5.90065e-24	8	0.00157423	458235	57399850	0.015337	ebi-a-GCST90025949	rs2609976	T	G	0.456154	Height || id:ebi-a-GCST90025949
1.69981e-17	8	0.00348284	458235	75883362	-0.0285064	ebi-a-GCST90025949	rs16939007	C	T	0.053612	Height || id:ebi-a-GCST90025949
2.90001e-18	8	0.00212401	458235	96417185	-0.0171287	ebi-a-GCST90025949	rs7825742	C	T	0.164012	Height || id:ebi-a-GCST90025949
3.40017e-31	8	0.0020435	458235	126487857	-0.0227887	ebi-a-GCST90025949	rs34604874	A	G	0.179492	Height || id:ebi-a-GCST90025949
1.1995e-107	8	0.00164003	458235	135600716	-0.0354194	ebi-a-GCST90025949	rs894358	G	C	0.364117	Height || id:ebi-a-GCST90025949
2.39994e-50	8	0.00162692	458235	145001372	-0.0232802	ebi-a-GCST90025949	rs11782890	C	T	0.41475	Height || id:ebi-a-GCST90025949
2.60016e-17	8	0.00172864	458235	26249018	0.0132684	ebi-a-GCST90025949	rs2304300	A	G	0.679093	Height || id:ebi-a-GCST90025949
1.7e-08	8	0.00157089	458235	41742526	0.00844647	ebi-a-GCST90025949	rs1861925	T	G	0.50587	Height || id:ebi-a-GCST90025949
1.7e-09	8	0.00201005	458235	121036898	0.0119347	ebi-a-GCST90025949	rs2326430	A	G	0.81248	Height || id:ebi-a-GCST90025949
1.10002e-23	8	0.00161734	458235	130535296	-0.0156886	ebi-a-GCST90025949	rs67751243	A	G	0.382694	Height || id:ebi-a-GCST90025949
8.4004e-20	8	0.00157975	458235	143954747	0.0150205	ebi-a-GCST90025949	rs7003319	C	T	0.555216	Height || id:ebi-a-GCST90025949
7.39946e-19	8	0.00222851	458235	13369061	-0.0191204	ebi-a-GCST90025949	rs17222010	G	A	0.145532	Height || id:ebi-a-GCST90025949
4.30031e-14	8	0.00321465	458235	23852510	-0.023187	ebi-a-GCST90025949	rs62502258	G	A	0.0636572	Height || id:ebi-a-GCST90025949
2.49977e-59	8	0.0018143	458235	24092500	-0.0282677	ebi-a-GCST90025949	rs2013265	T	C	0.248918	Height || id:ebi-a-GCST90025949
3.80189e-146	8	0.00232397	458235	57155598	-0.0591853	ebi-a-GCST90025949	rs9650315	T	G	0.131127	Height || id:ebi-a-GCST90025949
1.29987e-11	8	0.00324751	458235	60600224	0.0225736	ebi-a-GCST90025949	rs17266595	A	G	0.0622809	Height || id:ebi-a-GCST90025949
1.40001e-10	8	0.00320839	458235	66692011	-0.019317	ebi-a-GCST90025949	rs11557049	T	C	0.0651565	Height || id:ebi-a-GCST90025949
6.00067e-35	8	0.00160838	458235	116635942	-0.0194885	ebi-a-GCST90025949	rs2721939	T	C	0.599294	Height || id:ebi-a-GCST90025949
5.10035e-19	8	0.00232894	458235	128988045	-0.0200368	ebi-a-GCST90025949	rs13274301	C	A	0.130619	Height || id:ebi-a-GCST90025949
4.79954e-36	8	0.00181447	458235	49529985	0.0218803	ebi-a-GCST90025949	rs6471906	A	C	0.249317	Height || id:ebi-a-GCST90025949
8.69961e-40	8	0.00161774	458235	76005097	-0.0213822	ebi-a-GCST90025949	rs10100216	T	C	0.377905	Height || id:ebi-a-GCST90025949
2.19989e-97	8	0.00173912	458235	78160179	0.0355864	ebi-a-GCST90025949	rs7846385	C	T	0.284798	Height || id:ebi-a-GCST90025949
1.09999e-10	8	0.00183269	458235	87544174	0.0116855	ebi-a-GCST90025949	rs10087788	A	G	0.758188	Height || id:ebi-a-GCST90025949
2.99985e-13	8	0.00157369	458235	109060667	0.0107319	ebi-a-GCST90025949	rs2514841	T	C	0.465736	Height || id:ebi-a-GCST90025949
3.80014e-41	8	0.00181881	458235	120636850	0.0233088	ebi-a-GCST90025949	rs6469835	G	A	0.247638	Height || id:ebi-a-GCST90025949
1.90108e-133	8	0.00194972	458235	130725665	-0.0477809	ebi-a-GCST90025949	rs6470764	T	C	0.202665	Height || id:ebi-a-GCST90025949
4.09996e-08	8	0.00351107	458235	13150060	0.0196392	ebi-a-GCST90025949	rs17128489	C	T	0.0527995	Height || id:ebi-a-GCST90025949
1.20005e-11	8	0.00182649	458235	38126359	-0.0124748	ebi-a-GCST90025949	rs1149	C	G	0.245883	Height || id:ebi-a-GCST90025949
2.59998e-08	8	0.00191235	458235	38848850	-0.010557	ebi-a-GCST90025949	rs4733895	T	C	0.776327	Height || id:ebi-a-GCST90025949
1.9002e-11	8	0.00671095	458235	67447554	-0.044777	ebi-a-GCST90025949	rs16932959	G	A	0.0140089	Height || id:ebi-a-GCST90025949
2.39994e-20	8	0.00407041	458235	77346752	-0.0366513	ebi-a-GCST90025949	rs62515696	T	C	0.0386758	Height || id:ebi-a-GCST90025949
2.09991e-13	8	0.00161489	458235	78760715	0.0117999	ebi-a-GCST90025949	rs1401597	G	A	0.61832	Height || id:ebi-a-GCST90025949
6.4998e-19	8	0.00176598	458235	144438471	-0.0155115	ebi-a-GCST90025949	rs1017942	G	A	0.73005	Height || id:ebi-a-GCST90025949
2.49977e-22	9	0.00248187	458235	17007112	-0.0238837	ebi-a-GCST90025949	rs76938895	C	T	0.112019	Height || id:ebi-a-GCST90025949
5.50047e-11	9	0.0016538	458235	78803931	0.0114636	ebi-a-GCST90025949	rs2270571	T	A	0.364559	Height || id:ebi-a-GCST90025949
1.50003e-16	9	0.00166411	458235	88943171	0.0144126	ebi-a-GCST90025949	rs791314	C	T	0.340115	Height || id:ebi-a-GCST90025949
2e-08	9	0.00429467	458235	94679523	0.0222969	ebi-a-GCST90025949	rs112309350	T	G	0.0345875	Height || id:ebi-a-GCST90025949
1.99986e-32	9	0.00275258	458235	119355134	-0.0296831	ebi-a-GCST90025949	rs1885241	G	A	0.911127	Height || id:ebi-a-GCST90025949
3.69999e-14	9	0.00160215	458235	14444316	0.0124537	ebi-a-GCST90025949	rs1323339	T	G	0.394744	Height || id:ebi-a-GCST90025949
1.79999e-10	9	0.00158204	458235	16105961	0.00972749	ebi-a-GCST90025949	rs11795150	G	T	0.431762	Height || id:ebi-a-GCST90025949
1.5e-10	9	0.00270273	458235	96448367	0.0179599	ebi-a-GCST90025949	rs17535326	C	T	0.0928209	Height || id:ebi-a-GCST90025949
7.8001e-35	9	0.00168099	458235	96937680	-0.0198204	ebi-a-GCST90025949	rs10739971	A	G	0.318581	Height || id:ebi-a-GCST90025949
2.1e-10	9	0.00163103	458235	114079196	-0.00984395	ebi-a-GCST90025949	rs314450	G	T	0.632014	Height || id:ebi-a-GCST90025949
4.40048e-13	9	0.00163526	458235	118946786	0.012475	ebi-a-GCST90025949	rs72752151	C	T	0.359685	Height || id:ebi-a-GCST90025949
9.70063e-11	9	0.00173471	458235	124400845	0.0106566	ebi-a-GCST90025949	rs12352132	G	A	0.285197	Height || id:ebi-a-GCST90025949
7.89951e-13	9	0.0018416	458235	136390941	-0.0134025	ebi-a-GCST90025949	rs62576049	A	G	0.2383	Height || id:ebi-a-GCST90025949
1.10002e-23	9	0.00181519	458235	4740251	-0.0176179	ebi-a-GCST90025949	rs12348423	C	A	0.2496	Height || id:ebi-a-GCST90025949
4.19759e-103	9	0.00230067	458235	78515195	-0.0475572	ebi-a-GCST90025949	rs35650604	G	A	0.133761	Height || id:ebi-a-GCST90025949
1.39991e-93	9	0.00196127	458235	119134796	-0.0398017	ebi-a-GCST90025949	rs7869550	G	A	0.1991	Height || id:ebi-a-GCST90025949
5.10035e-12	9	0.00193698	458235	654101	-0.0129343	ebi-a-GCST90025949	rs7021495	A	C	0.206255	Height || id:ebi-a-GCST90025949
1.59993e-19	9	0.00172276	458235	35808334	-0.0156074	ebi-a-GCST90025949	rs3763631	G	C	0.306993	Height || id:ebi-a-GCST90025949
3.29989e-56	9	0.00156637	458235	89098390	0.0240145	ebi-a-GCST90025949	rs353787	A	C	0.504129	Height || id:ebi-a-GCST90025949
7.29962e-49	9	0.00157988	458235	95429120	-0.022469	ebi-a-GCST90025949	rs9969804	C	A	0.559676	Height || id:ebi-a-GCST90025949
3.50026e-20	9	0.00169487	458235	98638288	0.0156992	ebi-a-GCST90025949	rs690528	G	A	0.313832	Height || id:ebi-a-GCST90025949
5.60015e-31	9	0.00181345	458235	113807082	-0.0198784	ebi-a-GCST90025949	rs1468758	T	C	0.247996	Height || id:ebi-a-GCST90025949
3.80014e-80	9	0.0016417	458235	133464084	-0.0304527	ebi-a-GCST90025949	rs7466269	G	A	0.351898	Height || id:ebi-a-GCST90025949
3.90032e-69	9	0.00167552	458235	139137626	-0.0278905	ebi-a-GCST90025949	rs79849109	T	C	0.648651	Height || id:ebi-a-GCST90025949
4.70002e-15	9	0.00309344	458235	16682689	0.0250196	ebi-a-GCST90025949	rs10962540	C	T	0.069009	Height || id:ebi-a-GCST90025949
6.00067e-14	9	0.00559765	458235	34660864	-0.0395409	ebi-a-GCST90025949	rs11575580	T	C	0.0213852	Height || id:ebi-a-GCST90025949
5.40008e-16	9	0.00156961	458235	84225652	-0.0126534	ebi-a-GCST90025949	rs10867779	C	T	0.527592	Height || id:ebi-a-GCST90025949
7.89951e-11	9	0.00191549	458235	86199324	-0.0115559	ebi-a-GCST90025949	rs2780991	G	T	0.787549	Height || id:ebi-a-GCST90025949
8.4918e-146	9	0.00165439	458235	98221861	0.0417436	ebi-a-GCST90025949	rs2236406	C	T	0.347712	Height || id:ebi-a-GCST90025949
2.99985e-46	9	0.00168805	458235	108967088	-0.0244192	ebi-a-GCST90025949	rs2090409	A	C	0.315013	Height || id:ebi-a-GCST90025949
1.29987e-35	9	0.00173436	458235	139322927	0.0213485	ebi-a-GCST90025949	rs12552167	T	C	0.284451	Height || id:ebi-a-GCST90025949
1.99986e-17	10	0.0016741	458235	23770781	0.0145861	ebi-a-GCST90025949	rs4747478	G	A	0.328733	Height || id:ebi-a-GCST90025949
4.70002e-24	10	0.00284475	458235	89599749	-0.0271941	ebi-a-GCST90025949	rs17101804	G	T	0.0832449	Height || id:ebi-a-GCST90025949
3.29989e-43	10	0.00174917	458235	121131313	-0.023035	ebi-a-GCST90025949	rs10787959	G	A	0.720452	Height || id:ebi-a-GCST90025949
1.59993e-41	10	0.00157304	458235	124165615	0.0217055	ebi-a-GCST90025949	rs6585827	A	G	0.470829	Height || id:ebi-a-GCST90025949
6.70039e-34	10	0.00171981	458235	126371957	0.0205591	ebi-a-GCST90025949	rs4962683	T	C	0.298512	Height || id:ebi-a-GCST90025949
3.50026e-18	10	0.00174409	458235	5009449	-0.0139218	ebi-a-GCST90025949	rs7076886	C	T	0.283063	Height || id:ebi-a-GCST90025949
1.29987e-28	10	0.00195987	458235	28913603	-0.0215567	ebi-a-GCST90025949	rs332186	G	A	0.798924	Height || id:ebi-a-GCST90025949
6.4998e-28	10	0.00185557	458235	52760917	-0.0193208	ebi-a-GCST90025949	rs2339687	G	A	0.234728	Height || id:ebi-a-GCST90025949
1e-16	10	0.0015953	458235	65101207	0.012815	ebi-a-GCST90025949	rs10740118	C	G	0.417697	Height || id:ebi-a-GCST90025949
2.70023e-76	10	0.00157794	458235	81139141	-0.0285313	ebi-a-GCST90025949	rs1463597	G	A	0.46065	Height || id:ebi-a-GCST90025949
7.49998e-09	10	0.00274406	458235	91254008	0.0154002	ebi-a-GCST90025949	rs56398433	A	G	0.0900778	Height || id:ebi-a-GCST90025949
3.69999e-16	10	0.0018393	458235	102766574	-0.0144473	ebi-a-GCST90025949	rs807024	G	A	0.246179	Height || id:ebi-a-GCST90025949
1.2e-10	10	0.00173756	458235	103340235	0.0110005	ebi-a-GCST90025949	rs3730474	C	T	0.29133	Height || id:ebi-a-GCST90025949
1.5e-08	10	0.00173966	458235	120390741	0.00950939	ebi-a-GCST90025949	rs2787600	G	T	0.716064	Height || id:ebi-a-GCST90025949
2.1e-10	10	0.00183357	458235	133761285	0.0118443	ebi-a-GCST90025949	rs34473884	A	G	0.247101	Height || id:ebi-a-GCST90025949
3.79997e-08	10	0.00182225	458235	14123748	0.0101938	ebi-a-GCST90025949	rs2169323	A	G	0.247287	Height || id:ebi-a-GCST90025949
3.29989e-14	10	0.00231938	458235	44104101	0.016382	ebi-a-GCST90025949	rs45545532	T	C	0.133086	Height || id:ebi-a-GCST90025949
3.89996e-08	10	0.00503772	458235	49518363	0.0255264	ebi-a-GCST90025949	rs7071514	A	G	0.0248784	Height || id:ebi-a-GCST90025949
3.59998e-19	10	0.00165834	458235	63752159	0.0144236	ebi-a-GCST90025949	rs7089424	G	T	0.341546	Height || id:ebi-a-GCST90025949
2.70023e-37	10	0.00161593	458235	70332580	0.0220626	ebi-a-GCST90025949	rs10823229	G	A	0.395749	Height || id:ebi-a-GCST90025949
6.59933e-50	10	0.00191587	458235	93043858	0.0279538	ebi-a-GCST90025949	rs13675	C	T	0.214587	Height || id:ebi-a-GCST90025949
1.29987e-33	10	0.0018586	458235	105500520	0.0213884	ebi-a-GCST90025949	rs879544	C	T	0.2334	Height || id:ebi-a-GCST90025949
8.99912e-18	10	0.00175786	458235	131427661	-0.0144481	ebi-a-GCST90025949	rs4751107	T	G	0.277442	Height || id:ebi-a-GCST90025949
1.09999e-08	10	0.00161536	458235	3190298	-0.00874967	ebi-a-GCST90025949	rs4881112	T	C	0.515999	Height || id:ebi-a-GCST90025949
5.50047e-22	10	0.00230341	458235	12046546	-0.0210445	ebi-a-GCST90025949	rs7079388	C	T	0.13698	Height || id:ebi-a-GCST90025949
8.30042e-52	10	0.00158206	458235	69954290	0.0242634	ebi-a-GCST90025949	rs7081213	A	G	0.491055	Height || id:ebi-a-GCST90025949
3.10027e-35	10	0.00589418	458235	79572587	-0.0709882	ebi-a-GCST90025949	rs149380977	C	T	0.0181254	Height || id:ebi-a-GCST90025949
2.29985e-77	10	0.00174223	458235	12945180	-0.0305196	ebi-a-GCST90025949	rs35741360	A	G	0.2836	Height || id:ebi-a-GCST90025949
5.00035e-13	10	0.00162264	458235	25320223	0.0117405	ebi-a-GCST90025949	rs6482467	G	A	0.375594	Height || id:ebi-a-GCST90025949
2.5e-08	10	0.00181551	458235	28276273	0.00950914	ebi-a-GCST90025949	rs3808909	A	G	0.25123	Height || id:ebi-a-GCST90025949
1.10002e-14	10	0.00212782	458235	29528060	-0.0164506	ebi-a-GCST90025949	rs10826581	G	C	0.163114	Height || id:ebi-a-GCST90025949
5.19996e-24	10	0.00177883	458235	53274109	0.0174197	ebi-a-GCST90025949	rs1409353	A	G	0.264817	Height || id:ebi-a-GCST90025949
2.09991e-17	10	0.00312944	458235	94926192	0.0267435	ebi-a-GCST90025949	rs76668221	T	C	0.0677447	Height || id:ebi-a-GCST90025949
7.39946e-73	10	0.00158769	458235	104368294	0.0274717	ebi-a-GCST90025949	rs12782153	G	A	0.572272	Height || id:ebi-a-GCST90025949
1.50003e-20	10	0.00166493	458235	121586882	0.0157111	ebi-a-GCST90025949	rs3188055	G	A	0.345911	Height || id:ebi-a-GCST90025949
9.69996e-09	11	0.00303805	458235	1663810	-0.0172968	ebi-a-GCST90025949	rs111510951	G	A	0.0718552	Height || id:ebi-a-GCST90025949
9.3994e-13	11	0.00157575	458235	29061816	0.0107603	ebi-a-GCST90025949	rs4923590	A	G	0.54233	Height || id:ebi-a-GCST90025949
8.60003e-22	11	0.00157958	458235	69924352	-0.0147238	ebi-a-GCST90025949	rs11233117	G	C	0.453658	Height || id:ebi-a-GCST90025949
6.80002e-09	11	0.0020721	458235	101142420	-0.0108485	ebi-a-GCST90025949	rs11224683	T	C	0.174489	Height || id:ebi-a-GCST90025949
1.9002e-12	11	0.00199292	458235	110243922	0.0136929	ebi-a-GCST90025949	rs7945071	T	G	0.192299	Height || id:ebi-a-GCST90025949
8.60003e-21	11	0.00158525	458235	125851300	0.0146279	ebi-a-GCST90025949	rs624070	C	T	0.539341	Height || id:ebi-a-GCST90025949
2.49977e-15	11	0.00192687	458235	89224453	0.014712	ebi-a-GCST90025949	rs2289125	C	A	0.784767	Height || id:ebi-a-GCST90025949
3.10027e-19	11	0.00159251	458235	122832903	0.0139167	ebi-a-GCST90025949	rs7105590	C	T	0.420882	Height || id:ebi-a-GCST90025949
2.70023e-17	11	0.00293935	458235	126211727	0.0239984	ebi-a-GCST90025949	rs2401	C	T	0.0773107	Height || id:ebi-a-GCST90025949
1.80011e-11	11	0.0017526	458235	2040623	-0.011345	ebi-a-GCST90025949	rs10840195	A	G	0.721012	Height || id:ebi-a-GCST90025949
3.40017e-54	11	0.00199556	458235	2172830	0.0298901	ebi-a-GCST90025949	rs7948458	C	A	0.807654	Height || id:ebi-a-GCST90025949
2.80027e-25	11	0.00160056	458235	14810762	-0.016829	ebi-a-GCST90025949	rs4757268	G	A	0.583946	Height || id:ebi-a-GCST90025949
4.79954e-13	11	0.00172362	458235	17393268	-0.0121115	ebi-a-GCST90025949	rs10766391	G	A	0.295119	Height || id:ebi-a-GCST90025949
3.69999e-56	11	0.00164979	458235	47663049	-0.0251821	ebi-a-GCST90025949	rs10838738	G	A	0.350268	Height || id:ebi-a-GCST90025949
3.40017e-13	11	0.00159192	458235	57414387	-0.0108428	ebi-a-GCST90025949	rs7947357	G	A	0.550917	Height || id:ebi-a-GCST90025949
1e-200	11	0.00286497	458235	67024534	-0.0996006	ebi-a-GCST90025949	rs7952436	T	C	0.082092	Height || id:ebi-a-GCST90025949
2.29985e-15	11	0.00169492	458235	74329615	0.0130389	ebi-a-GCST90025949	rs4944052	C	T	0.31532	Height || id:ebi-a-GCST90025949
3.50026e-15	11	0.00174928	458235	85430397	0.0143528	ebi-a-GCST90025949	rs678376	G	A	0.711979	Height || id:ebi-a-GCST90025949
2.19999e-10	11	0.00401249	458235	128943556	0.0238044	ebi-a-GCST90025949	rs79741311	A	C	0.0398938	Height || id:ebi-a-GCST90025949
3.40017e-25	11	0.00180376	458235	30432176	0.0178517	ebi-a-GCST90025949	rs553951	C	T	0.743002	Height || id:ebi-a-GCST90025949
4.00037e-13	11	0.00168043	458235	35490993	0.0121579	ebi-a-GCST90025949	rs10836404	G	A	0.67547	Height || id:ebi-a-GCST90025949
6.09958e-22	11	0.00170095	458235	61571382	-0.0156135	ebi-a-GCST90025949	rs174549	A	G	0.308573	Height || id:ebi-a-GCST90025949
6.4998e-20	11	0.00171202	458235	65747057	0.0149305	ebi-a-GCST90025949	rs754532	A	G	0.300802	Height || id:ebi-a-GCST90025949
4.10015e-43	11	0.00213396	458235	68177510	-0.0280436	ebi-a-GCST90025949	rs2306862	T	C	0.165865	Height || id:ebi-a-GCST90025949
1.59993e-94	11	0.00248123	458235	75277628	-0.0506007	ebi-a-GCST90025949	rs584961	G	A	0.885037	Height || id:ebi-a-GCST90025949
1.10002e-11	11	0.00434331	458235	85956478	0.029565	ebi-a-GCST90025949	rs2291813	T	G	0.0350905	Height || id:ebi-a-GCST90025949
4.19952e-31	11	0.00246675	458235	120292477	-0.0281081	ebi-a-GCST90025949	rs76693355	C	T	0.115453	Height || id:ebi-a-GCST90025949
1.9002e-83	11	0.00257718	458235	2810731	0.0480784	ebi-a-GCST90025949	rs2237886	T	C	0.103754	Height || id:ebi-a-GCST90025949
4.19952e-33	11	0.00159656	458235	12782716	0.0189088	ebi-a-GCST90025949	rs9888258	G	A	0.412157	Height || id:ebi-a-GCST90025949
1.39991e-36	11	0.00180235	458235	18632984	-0.0211193	ebi-a-GCST90025949	rs10128711	C	T	0.733156	Height || id:ebi-a-GCST90025949
2.1e-08	11	0.00163131	458235	31281902	0.00896309	ebi-a-GCST90025949	rs10835757	A	G	0.367576	Height || id:ebi-a-GCST90025949
5.10035e-16	11	0.00261787	458235	45949534	0.0208311	ebi-a-GCST90025949	rs939105	T	C	0.893478	Height || id:ebi-a-GCST90025949
1.20005e-29	12	0.00261528	458235	12839118	-0.0289319	ebi-a-GCST90025949	rs74475305	C	T	0.098241	Height || id:ebi-a-GCST90025949
1.39991e-13	12	0.00241124	458235	24035580	0.0168671	ebi-a-GCST90025949	rs77686972	A	G	0.11868	Height || id:ebi-a-GCST90025949
7.8001e-21	12	0.00298775	458235	48379408	-0.0280721	ebi-a-GCST90025949	rs41317929	T	C	0.0741209	Height || id:ebi-a-GCST90025949
1.80011e-27	12	0.00223625	458235	66120654	0.0234305	ebi-a-GCST90025949	rs10431570	C	T	0.141587	Height || id:ebi-a-GCST90025949
1.59993e-37	12	0.00180785	458235	69851374	0.023036	ebi-a-GCST90025949	rs7979636	G	A	0.246986	Height || id:ebi-a-GCST90025949
5.99791e-171	12	0.00187911	458235	93978504	0.052108	ebi-a-GCST90025949	rs11107116	T	G	0.220821	Height || id:ebi-a-GCST90025949
1.59993e-71	12	0.00169811	458235	94201279	-0.0294047	ebi-a-GCST90025949	rs34118426	G	A	0.30444	Height || id:ebi-a-GCST90025949
1.2e-10	12	0.00167258	458235	672118	-0.0103786	ebi-a-GCST90025949	rs61916657	A	G	0.318163	Height || id:ebi-a-GCST90025949
1.7e-08	12	0.00488489	458235	1517234	-0.0263342	ebi-a-GCST90025949	rs1001785	A	G	0.0280714	Height || id:ebi-a-GCST90025949
6.00067e-39	12	0.00165021	458235	20857467	-0.0206356	ebi-a-GCST90025949	rs10770705	C	A	0.662294	Height || id:ebi-a-GCST90025949
1.39959e-115	12	0.00167665	458235	28637115	-0.0380129	ebi-a-GCST90025949	rs1511550	A	G	0.317551	Height || id:ebi-a-GCST90025949
2.29985e-37	12	0.00169607	458235	46798963	0.0211394	ebi-a-GCST90025949	rs9669404	A	G	0.698079	Height || id:ebi-a-GCST90025949
1e-200	12	0.00156063	458235	66358347	-0.0551659	ebi-a-GCST90025949	rs1042725	T	C	0.493917	Height || id:ebi-a-GCST90025949
7.89951e-53	12	0.0015576	458235	102367168	-0.0232139	ebi-a-GCST90025949	rs7131821	G	A	0.491293	Height || id:ebi-a-GCST90025949
1.9002e-11	12	0.00238397	458235	104245046	0.0160148	ebi-a-GCST90025949	rs10507170	A	G	0.121755	Height || id:ebi-a-GCST90025949
5.00035e-32	12	0.00178956	458235	107307287	-0.0203561	ebi-a-GCST90025949	rs2072559	G	T	0.254265	Height || id:ebi-a-GCST90025949
3.10027e-31	12	0.00216256	458235	117421922	0.0239667	ebi-a-GCST90025949	rs4766821	A	G	0.846557	Height || id:ebi-a-GCST90025949
1.99986e-27	12	0.0018461	458235	29489564	0.0196275	ebi-a-GCST90025949	rs9989017	T	C	0.231743	Height || id:ebi-a-GCST90025949
5.49997e-09	12	0.00156581	458235	115094260	0.00904264	ebi-a-GCST90025949	rs11067228	G	A	0.449615	Height || id:ebi-a-GCST90025949
4.40048e-19	12	0.00206492	458235	3387697	0.0177619	ebi-a-GCST90025949	rs16930370	C	T	0.172367	Height || id:ebi-a-GCST90025949
1.9002e-13	12	0.00336485	458235	14413123	0.0229444	ebi-a-GCST90025949	rs12425125	T	C	0.0570026	Height || id:ebi-a-GCST90025949
1.29987e-17	12	0.00156059	458235	29031496	0.0135664	ebi-a-GCST90025949	rs1021312	G	C	0.466613	Height || id:ebi-a-GCST90025949
3.10027e-25	12	0.00157558	458235	65856899	0.0150861	ebi-a-GCST90025949	rs61921506	T	C	0.449481	Height || id:ebi-a-GCST90025949
1.59993e-20	12	0.00246548	458235	69804612	-0.0223485	ebi-a-GCST90025949	rs17106529	C	A	0.112401	Height || id:ebi-a-GCST90025949
1.99986e-11	12	0.0021459	458235	94425356	0.0145165	ebi-a-GCST90025949	rs76604529	A	G	0.15633	Height || id:ebi-a-GCST90025949
1.10002e-20	12	0.00157985	458235	121221628	-0.0142033	ebi-a-GCST90025949	rs7137504	T	C	0.459192	Height || id:ebi-a-GCST90025949
3.40017e-65	12	0.00162888	458235	124810174	-0.0269951	ebi-a-GCST90025949	rs10846657	A	G	0.628397	Height || id:ebi-a-GCST90025949
5.79963e-62	12	0.0015927	458235	578349	0.0258971	ebi-a-GCST90025949	rs4980826	A	C	0.395785	Height || id:ebi-a-GCST90025949
1.7e-10	12	0.00192702	458235	4374373	-0.0120593	ebi-a-GCST90025949	rs11063069	G	A	0.207293	Height || id:ebi-a-GCST90025949
9.8992e-13	12	0.00323131	458235	4676899	0.0235087	ebi-a-GCST90025949	rs10849094	G	C	0.0619415	Height || id:ebi-a-GCST90025949
2.90001e-72	12	0.00162424	458235	11855773	-0.0282205	ebi-a-GCST90025949	rs2856321	A	G	0.640942	Height || id:ebi-a-GCST90025949
1.09999e-09	12	0.00241501	458235	12496086	0.0149789	ebi-a-GCST90025949	rs3741798	T	C	0.119582	Height || id:ebi-a-GCST90025949
7.49998e-09	12	0.00165087	458235	51543231	0.00887563	ebi-a-GCST90025949	rs2640511	G	C	0.664169	Height || id:ebi-a-GCST90025949
4.60045e-11	12	0.00207427	458235	53873844	-0.0142212	ebi-a-GCST90025949	rs1049193	C	G	0.170626	Height || id:ebi-a-GCST90025949
3.50026e-30	12	0.00319172	458235	56660905	0.0371587	ebi-a-GCST90025949	rs60542959	T	G	0.0658472	Height || id:ebi-a-GCST90025949
2.80027e-12	12	0.00158449	458235	57527283	-0.0108999	ebi-a-GCST90025949	rs11172113	C	T	0.411925	Height || id:ebi-a-GCST90025949
2.60016e-19	12	0.00193457	458235	77458848	-0.0172659	ebi-a-GCST90025949	rs7299667	A	G	0.204228	Height || id:ebi-a-GCST90025949
1.80011e-26	12	0.0017533	458235	122678607	0.018095	ebi-a-GCST90025949	rs11060333	C	T	0.271245	Height || id:ebi-a-GCST90025949
1.50003e-74	12	0.00194628	458235	123758235	0.0343329	ebi-a-GCST90025949	rs7953929	G	C	0.201066	Height || id:ebi-a-GCST90025949
3.50026e-15	12	0.00227478	458235	133374905	0.0172668	ebi-a-GCST90025949	rs77330849	T	C	0.138365	Height || id:ebi-a-GCST90025949
1.20005e-11	13	0.00173881	458235	36922528	-0.0112723	ebi-a-GCST90025949	rs7993139	G	A	0.296412	Height || id:ebi-a-GCST90025949
7.29962e-17	13	0.00177736	458235	48800949	0.0137905	ebi-a-GCST90025949	rs9534996	A	G	0.274229	Height || id:ebi-a-GCST90025949
1.59993e-27	13	0.00223105	458235	51300278	-0.0233711	ebi-a-GCST90025949	rs2812238	C	T	0.148456	Height || id:ebi-a-GCST90025949
3.29989e-11	13	0.00194029	458235	99482030	0.0122351	ebi-a-GCST90025949	rs9517459	C	G	0.228855	Height || id:ebi-a-GCST90025949
4.70002e-15	13	0.00192357	458235	80677558	0.0145415	ebi-a-GCST90025949	rs1327313	A	T	0.21697	Height || id:ebi-a-GCST90025949
7.59976e-19	13	0.00163735	458235	85927619	0.0142532	ebi-a-GCST90025949	rs9319153	G	T	0.376887	Height || id:ebi-a-GCST90025949
8.9002e-45	13	0.00188114	458235	115047464	-0.0254854	ebi-a-GCST90025949	rs112035922	T	C	0.234124	Height || id:ebi-a-GCST90025949
1e-23	13	0.00222605	458235	41109429	-0.0221594	ebi-a-GCST90025949	rs2755237	C	A	0.149078	Height || id:ebi-a-GCST90025949
1.09901e-118	13	0.00541139	458235	50349898	0.119744	ebi-a-GCST90025949	rs78844280	A	G	0.0219429	Height || id:ebi-a-GCST90025949
2.59998e-10	13	0.00491473	458235	51624761	0.0314566	ebi-a-GCST90025949	rs73188218	G	T	0.0267653	Height || id:ebi-a-GCST90025949
2.69998e-09	13	0.00195441	458235	37457290	0.0120204	ebi-a-GCST90025949	rs9566168	C	T	0.20777	Height || id:ebi-a-GCST90025949
7.50067e-12	13	0.00296784	458235	47243196	-0.0195479	ebi-a-GCST90025949	rs41284185	G	C	0.0783566	Height || id:ebi-a-GCST90025949
1.39959e-188	13	0.00176835	458235	51105334	-0.0495846	ebi-a-GCST90025949	rs3118905	A	G	0.278315	Height || id:ebi-a-GCST90025949
1.9002e-15	13	0.00172344	458235	73862693	0.0135293	ebi-a-GCST90025949	rs6562757	A	G	0.304983	Height || id:ebi-a-GCST90025949
2.19999e-09	13	0.00173707	458235	101316378	-0.0103348	ebi-a-GCST90025949	rs1283208	G	A	0.315767	Height || id:ebi-a-GCST90025949
3.50002e-10	13	0.00209819	458235	113851633	0.013498	ebi-a-GCST90025949	rs9549356	G	A	0.181678	Height || id:ebi-a-GCST90025949
6.79986e-34	13	0.00251827	458235	21562832	0.0295095	ebi-a-GCST90025949	rs2770928	T	C	0.88346	Height || id:ebi-a-GCST90025949
9.30037e-13	13	0.00161348	458235	30177337	-0.0117504	ebi-a-GCST90025949	rs172179	C	G	0.591952	Height || id:ebi-a-GCST90025949
2.29985e-29	13	0.00166274	458235	33091241	0.0181	ebi-a-GCST90025949	rs9337	C	G	0.358121	Height || id:ebi-a-GCST90025949
4.49987e-15	13	0.00205736	458235	73613867	-0.0166604	ebi-a-GCST90025949	rs7997559	G	A	0.18115	Height || id:ebi-a-GCST90025949
3.59998e-68	13	0.00164201	458235	92024574	-0.0276746	ebi-a-GCST90025949	rs7319045	G	A	0.630697	Height || id:ebi-a-GCST90025949
5.70033e-11	13	0.00226956	458235	96799656	-0.0156055	ebi-a-GCST90025949	rs573909	A	G	0.857639	Height || id:ebi-a-GCST90025949
5.50047e-23	14	0.00251966	458235	24834971	-0.0239057	ebi-a-GCST90025949	rs55726184	A	G	0.118726	Height || id:ebi-a-GCST90025949
1.39991e-39	14	0.00160067	458235	75023630	-0.0199676	ebi-a-GCST90025949	rs10142206	G	A	0.553564	Height || id:ebi-a-GCST90025949
6.89922e-64	14	0.00317427	458235	24835500	0.05364	ebi-a-GCST90025949	rs36226649	C	T	0.0666011	Height || id:ebi-a-GCST90025949
3.69999e-19	14	0.00165395	458235	35871217	-0.0144319	ebi-a-GCST90025949	rs8904	A	G	0.362623	Height || id:ebi-a-GCST90025949
5.60015e-11	14	0.00632745	458235	45450479	-0.0394195	ebi-a-GCST90025949	rs78592865	A	G	0.0158747	Height || id:ebi-a-GCST90025949
2.60016e-69	14	0.00166385	458235	74981882	0.0284362	ebi-a-GCST90025949	rs862049	T	C	0.655136	Height || id:ebi-a-GCST90025949
1.80011e-32	14	0.0017569	458235	103997248	0.0210893	ebi-a-GCST90025949	rs2021965	A	C	0.718136	Height || id:ebi-a-GCST90025949
1.80011e-37	14	0.0015897	458235	21540062	0.0204552	ebi-a-GCST90025949	rs943991	T	C	0.531004	Height || id:ebi-a-GCST90025949
1.7e-10	14	0.00173155	458235	21751084	0.00995281	ebi-a-GCST90025949	rs35028046	T	C	0.297293	Height || id:ebi-a-GCST90025949
6.59933e-18	14	0.00163753	458235	37119760	-0.0139087	ebi-a-GCST90025949	rs990013	G	A	0.627692	Height || id:ebi-a-GCST90025949
2.49977e-27	14	0.00159817	458235	55260785	0.0163339	ebi-a-GCST90025949	rs7150628	T	C	0.569479	Height || id:ebi-a-GCST90025949
2.19999e-10	14	0.00200675	458235	65197767	0.0116271	ebi-a-GCST90025949	rs229624	A	G	0.194129	Height || id:ebi-a-GCST90025949
1e-32	14	0.00158138	458235	65618655	0.0185483	ebi-a-GCST90025949	rs2411993	C	A	0.491983	Height || id:ebi-a-GCST90025949
1.80011e-21	14	0.00226824	458235	76238203	0.0218132	ebi-a-GCST90025949	rs45480992	C	G	0.142245	Height || id:ebi-a-GCST90025949
2.79898e-122	14	0.00570884	458235	94844947	0.133058	ebi-a-GCST90025949	rs28929474	T	C	0.0197611	Height || id:ebi-a-GCST90025949
3.39625e-127	14	0.0016274	458235	60976537	-0.0387203	ebi-a-GCST90025949	rs33912345	A	C	0.608378	Height || id:ebi-a-GCST90025949
1.99986e-12	14	0.00223465	458235	64935411	-0.0157936	ebi-a-GCST90025949	rs2230491	T	C	0.152211	Height || id:ebi-a-GCST90025949
2.09991e-79	14	0.00160119	458235	92427222	-0.0299385	ebi-a-GCST90025949	rs7153027	C	A	0.424201	Height || id:ebi-a-GCST90025949
2.09991e-22	14	0.00163457	458235	93406702	-0.0158173	ebi-a-GCST90025949	rs3814828	G	A	0.609337	Height || id:ebi-a-GCST90025949
3.40001e-09	14	0.00254473	458235	101207166	-0.0154581	ebi-a-GCST90025949	rs74819596	T	C	0.108284	Height || id:ebi-a-GCST90025949
3.50026e-54	14	0.00217082	458235	23793305	0.0327857	ebi-a-GCST90025949	rs45528934	T	C	0.161009	Height || id:ebi-a-GCST90025949
1e-09	14	0.00183209	458235	24611978	-0.0106681	ebi-a-GCST90025949	rs3742500	T	G	0.248011	Height || id:ebi-a-GCST90025949
5.00035e-18	14	0.00181729	458235	105970176	0.0153987	ebi-a-GCST90025949	rs8013827	G	A	0.255444	Height || id:ebi-a-GCST90025949
2.80027e-41	15	0.00374921	458235	51530495	-0.0494458	ebi-a-GCST90025949	rs16964211	A	G	0.0459471	Height || id:ebi-a-GCST90025949
2.99985e-36	15	0.00157804	458235	62380259	-0.0193797	ebi-a-GCST90025949	rs7178424	T	C	0.448204	Height || id:ebi-a-GCST90025949
5.50047e-13	15	0.00183778	458235	70777134	0.013182	ebi-a-GCST90025949	rs4614675	C	T	0.760009	Height || id:ebi-a-GCST90025949
1e-200	15	0.00255155	458235	100692953	-0.0843156	ebi-a-GCST90025949	rs72755233	A	G	0.110746	Height || id:ebi-a-GCST90025949
7.19946e-12	15	0.00331676	458235	38375103	-0.0221427	ebi-a-GCST90025949	rs28473477	G	A	0.0593162	Height || id:ebi-a-GCST90025949
1.50003e-13	15	0.0016288	458235	51654961	-0.0118102	ebi-a-GCST90025949	rs35463563	A	G	0.3652	Height || id:ebi-a-GCST90025949
1.2e-08	15	0.00710361	458235	74198234	0.0382909	ebi-a-GCST90025949	rs72745352	T	C	0.012602	Height || id:ebi-a-GCST90025949
1e-86	15	0.00160959	458235	74336633	0.0309307	ebi-a-GCST90025949	rs5742915	C	T	0.456539	Height || id:ebi-a-GCST90025949
1.30017e-157	15	0.00484245	458235	89383854	-0.125948	ebi-a-GCST90025949	rs16942324	A	C	0.0269676	Height || id:ebi-a-GCST90025949
2.60016e-14	15	0.00168161	458235	90170237	0.0119371	ebi-a-GCST90025949	rs3743372	T	C	0.326593	Height || id:ebi-a-GCST90025949
1.59993e-32	15	0.00187949	458235	48720271	0.0221194	ebi-a-GCST90025949	rs3929051	T	C	0.775376	Height || id:ebi-a-GCST90025949
2.19989e-11	15	0.00196211	458235	56152872	0.0123415	ebi-a-GCST90025949	rs2303580	T	C	0.796866	Height || id:ebi-a-GCST90025949
1.79887e-116	15	0.00341904	458235	67457698	0.0757524	ebi-a-GCST90025949	rs35874463	G	A	0.0573296	Height || id:ebi-a-GCST90025949
4.40048e-34	15	0.002753	458235	77365134	0.0330601	ebi-a-GCST90025949	rs76156143	T	C	0.0892966	Height || id:ebi-a-GCST90025949
3.80014e-24	15	0.00220828	458235	85523678	0.0217335	ebi-a-GCST90025949	rs62022525	T	G	0.147917	Height || id:ebi-a-GCST90025949
8.30042e-29	15	0.00331148	458235	99207345	-0.0356657	ebi-a-GCST90025949	rs11637639	T	C	0.0595938	Height || id:ebi-a-GCST90025949
1.69981e-63	15	0.00167223	458235	100759614	-0.027377	ebi-a-GCST90025949	rs4965598	T	C	0.673785	Height || id:ebi-a-GCST90025949
1.10002e-18	15	0.0022346	458235	101791605	-0.0189546	ebi-a-GCST90025949	rs7175303	A	G	0.145945	Height || id:ebi-a-GCST90025949
3.2e-08	15	0.00255041	458235	24153136	-0.0137432	ebi-a-GCST90025949	rs17117784	C	T	0.10563	Height || id:ebi-a-GCST90025949
4.00037e-13	15	0.00251685	458235	38362264	0.0182548	ebi-a-GCST90025949	rs77124518	C	T	0.109344	Height || id:ebi-a-GCST90025949
3.90032e-32	15	0.00161774	458235	41427864	-0.0186964	ebi-a-GCST90025949	rs561821	T	C	0.377584	Height || id:ebi-a-GCST90025949
7.10068e-49	15	0.00183282	458235	75664571	-0.0271579	ebi-a-GCST90025949	rs7403118	T	A	0.747655	Height || id:ebi-a-GCST90025949
1e-200	15	0.00157293	458235	84582124	0.0498026	ebi-a-GCST90025949	rs4842838	T	G	0.521505	Height || id:ebi-a-GCST90025949
3.89996e-08	15	0.0086154	458235	100615424	0.0462035	ebi-a-GCST90025949	rs78514293	T	C	0.00839453	Height || id:ebi-a-GCST90025949
1.80011e-12	15	0.00166182	458235	67321386	-0.0112909	ebi-a-GCST90025949	rs7178347	C	T	0.668143	Height || id:ebi-a-GCST90025949
2.80027e-16	15	0.00351768	458235	86071450	-0.029453	ebi-a-GCST90025949	rs113595815	G	T	0.0523217	Height || id:ebi-a-GCST90025949
6.4998e-11	16	0.0020181	458235	1021001	0.0130836	ebi-a-GCST90025949	rs13334376	A	C	0.189769	Height || id:ebi-a-GCST90025949
2.80027e-65	16	0.00214594	458235	2160503	-0.0354752	ebi-a-GCST90025949	rs71385734	G	T	0.168112	Height || id:ebi-a-GCST90025949
6.79986e-45	16	0.00161922	458235	30021402	0.0212934	ebi-a-GCST90025949	rs1140239	T	C	0.398552	Height || id:ebi-a-GCST90025949
1.80011e-18	16	0.00166099	458235	49888931	0.0140931	ebi-a-GCST90025949	rs9745989	C	T	0.625518	Height || id:ebi-a-GCST90025949
1e-76	16	0.00187069	458235	783864	0.0344973	ebi-a-GCST90025949	rs12051048	A	C	0.231752	Height || id:ebi-a-GCST90025949
9.40005e-10	16	0.00843306	458235	2231210	-0.0506829	ebi-a-GCST90025949	rs188507692	A	G	0.0107482	Height || id:ebi-a-GCST90025949
4.49987e-28	16	0.0020273	458235	4027423	0.0226637	ebi-a-GCST90025949	rs2072346	T	C	0.804387	Height || id:ebi-a-GCST90025949
2.80027e-25	16	0.00159638	458235	4911195	0.016498	ebi-a-GCST90025949	rs960006	C	T	0.47617	Height || id:ebi-a-GCST90025949
1e-08	16	0.00159715	458235	51113574	0.00934987	ebi-a-GCST90025949	rs1496437	A	C	0.581379	Height || id:ebi-a-GCST90025949
9.8992e-54	16	0.00169869	458235	53483138	0.0261226	ebi-a-GCST90025949	rs16952251	G	A	0.314237	Height || id:ebi-a-GCST90025949
1.39991e-40	16	0.00167908	458235	14388305	0.0225843	ebi-a-GCST90025949	rs1659127	A	G	0.329698	Height || id:ebi-a-GCST90025949
2e-09	16	0.00203935	458235	15110077	0.0121184	ebi-a-GCST90025949	rs4262938	T	C	0.469923	Height || id:ebi-a-GCST90025949
7.10068e-35	16	0.00178088	458235	69554065	-0.0216426	ebi-a-GCST90025949	rs72799376	G	T	0.269681	Height || id:ebi-a-GCST90025949
7.10068e-13	16	0.00223405	458235	86399603	-0.0160109	ebi-a-GCST90025949	rs2883052	A	C	0.146288	Height || id:ebi-a-GCST90025949
4.70002e-42	16	0.00286569	458235	89507330	-0.0376366	ebi-a-GCST90025949	rs74836424	T	C	0.0825835	Height || id:ebi-a-GCST90025949
2.99985e-31	16	0.00302971	458235	67328453	-0.0355317	ebi-a-GCST90025949	rs3868143	C	T	0.0733091	Height || id:ebi-a-GCST90025949
1.20005e-18	16	0.00160458	458235	78105803	-0.013888	ebi-a-GCST90025949	rs60628344	G	A	0.408279	Height || id:ebi-a-GCST90025949
3.19963e-17	16	0.0039862	458235	24804954	0.0327108	ebi-a-GCST90025949	rs113388806	T	A	0.0416746	Height || id:ebi-a-GCST90025949
2e-08	16	0.00965392	458235	67380155	0.0495786	ebi-a-GCST90025949	rs79293458	A	G	0.00688636	Height || id:ebi-a-GCST90025949
4.90004e-18	16	0.00166112	458235	71634811	-0.0137814	ebi-a-GCST90025949	rs4788815	T	A	0.656747	Height || id:ebi-a-GCST90025949
4.10015e-25	16	0.00197502	458235	84774022	0.0202291	ebi-a-GCST90025949	rs12448489	A	G	0.206903	Height || id:ebi-a-GCST90025949
1.39991e-14	16	0.00242365	458235	88457170	0.0189201	ebi-a-GCST90025949	rs78588220	T	C	0.120779	Height || id:ebi-a-GCST90025949
3.40017e-50	16	0.00187066	458235	88846552	-0.0266806	ebi-a-GCST90025949	rs62048221	T	C	0.23079	Height || id:ebi-a-GCST90025949
1.29987e-25	17	0.00180301	458235	1630584	-0.0187885	ebi-a-GCST90025949	rs7221974	G	A	0.264031	Height || id:ebi-a-GCST90025949
5.19996e-94	17	0.00163405	458235	7363088	0.0327218	ebi-a-GCST90025949	rs9217	C	T	0.360959	Height || id:ebi-a-GCST90025949
7.00003e-14	17	0.00483108	458235	26947476	0.0336623	ebi-a-GCST90025949	rs117972846	G	T	0.0279343	Height || id:ebi-a-GCST90025949
1e-200	17	0.00193896	458235	29206421	-0.065625	ebi-a-GCST90025949	rs6505216	T	G	0.226593	Height || id:ebi-a-GCST90025949
2.09991e-74	17	0.00158075	458235	47039132	-0.0283493	ebi-a-GCST90025949	rs2291725	C	T	0.523969	Height || id:ebi-a-GCST90025949
6.70039e-15	17	0.00181313	458235	79072011	-0.0141052	ebi-a-GCST90025949	rs72634327	G	A	0.250378	Height || id:ebi-a-GCST90025949
2.19989e-31	17	0.00173644	458235	79977813	0.0194803	ebi-a-GCST90025949	rs4969471	G	C	0.696952	Height || id:ebi-a-GCST90025949
1.50003e-45	17	0.0016088	458235	21284223	-0.0227948	ebi-a-GCST90025949	rs4640244	G	A	0.399416	Height || id:ebi-a-GCST90025949
2.19999e-08	17	0.00157602	458235	39907129	0.00912555	ebi-a-GCST90025949	rs55675201	T	C	0.5159	Height || id:ebi-a-GCST90025949
4.40048e-38	17	0.00164047	458235	59646764	-0.0207872	ebi-a-GCST90025949	rs11655330	C	T	0.646969	Height || id:ebi-a-GCST90025949
2.90001e-29	17	0.00190822	458235	69958123	0.0206452	ebi-a-GCST90025949	rs7223297	C	T	0.214403	Height || id:ebi-a-GCST90025949
5.70033e-16	17	0.00169236	458235	926121	-0.0131092	ebi-a-GCST90025949	rs2586252	A	G	0.312277	Height || id:ebi-a-GCST90025949
2.5e-10	17	0.00245155	458235	1782952	0.0147982	ebi-a-GCST90025949	rs5030755	G	A	0.118317	Height || id:ebi-a-GCST90025949
5.50047e-21	17	0.00279553	458235	8046772	0.0253716	ebi-a-GCST90025949	rs2585405	G	C	0.899631	Height || id:ebi-a-GCST90025949
1.99986e-23	17	0.00157619	458235	27945339	-0.0152313	ebi-a-GCST90025949	rs871014	C	T	0.495782	Height || id:ebi-a-GCST90025949
8.10028e-73	17	0.00165475	458235	43216281	-0.0297049	ebi-a-GCST90025949	rs4986172	T	C	0.341966	Height || id:ebi-a-GCST90025949
6.99842e-178	17	0.00166585	458235	59497277	-0.0460082	ebi-a-GCST90025949	rs757608	G	A	0.670294	Height || id:ebi-a-GCST90025949
3.49945e-141	17	0.00166382	458235	62007498	0.041822	ebi-a-GCST90025949	rs2070776	G	A	0.642153	Height || id:ebi-a-GCST90025949
2.29985e-32	17	0.00157477	458235	63561681	0.0182007	ebi-a-GCST90025949	rs740026	A	G	0.456124	Height || id:ebi-a-GCST90025949
3.80014e-33	17	0.00188561	458235	36926731	-0.0222097	ebi-a-GCST90025949	rs228289	G	T	0.224825	Height || id:ebi-a-GCST90025949
2.1e-08	17	0.00563417	458235	48545043	0.0288919	ebi-a-GCST90025949	rs79172040	T	C	0.0197672	Height || id:ebi-a-GCST90025949
9.09913e-70	17	0.00156916	458235	54850329	-0.0268276	ebi-a-GCST90025949	rs4794665	G	A	0.508749	Height || id:ebi-a-GCST90025949
3.90032e-27	17	0.00164467	458235	18054917	-0.0174314	ebi-a-GCST90025949	rs865923	C	T	0.614969	Height || id:ebi-a-GCST90025949
2.80027e-23	17	0.00170813	458235	38352388	0.0165924	ebi-a-GCST90025949	rs34223321	A	C	0.300171	Height || id:ebi-a-GCST90025949
1.69981e-40	17	0.00157462	458235	47444442	-0.0201094	ebi-a-GCST90025949	rs12937634	C	T	0.461117	Height || id:ebi-a-GCST90025949
7.10068e-16	17	0.00537423	458235	67081278	0.0449637	ebi-a-GCST90025949	rs77542162	G	A	0.0227294	Height || id:ebi-a-GCST90025949
2.70023e-14	17	0.0022142	458235	76391005	-0.0160134	ebi-a-GCST90025949	rs72911393	T	C	0.147425	Height || id:ebi-a-GCST90025949
4.09996e-08	18	0.00362766	458235	20642202	-0.0184235	ebi-a-GCST90025949	rs10853488	C	T	0.0506906	Height || id:ebi-a-GCST90025949
1e-200	18	0.00194466	458235	20735408	0.0688603	ebi-a-GCST90025949	rs4369779	C	T	0.788733	Height || id:ebi-a-GCST90025949
2.60016e-106	18	0.0016021	458235	46612334	0.0338834	ebi-a-GCST90025949	rs72921680	C	G	0.435395	Height || id:ebi-a-GCST90025949
1.69981e-15	18	0.00161068	458235	2763697	0.0127235	ebi-a-GCST90025949	rs483547	T	C	0.44511	Height || id:ebi-a-GCST90025949
7.19996e-10	18	0.00196014	458235	12961999	-0.0121382	ebi-a-GCST90025949	rs11080616	A	G	0.206975	Height || id:ebi-a-GCST90025949
1.50003e-24	18	0.00166406	458235	33042437	0.015994	ebi-a-GCST90025949	rs12962513	C	G	0.354272	Height || id:ebi-a-GCST90025949
7.10068e-14	18	0.00398468	458235	74980601	-0.0292488	ebi-a-GCST90025949	rs77169818	T	A	0.0417809	Height || id:ebi-a-GCST90025949
1.2e-08	18	0.00298369	458235	268105	0.0161956	ebi-a-GCST90025949	rs79098569	A	G	0.0848176	Height || id:ebi-a-GCST90025949
3.40001e-08	18	0.00159115	458235	5189995	0.00871859	ebi-a-GCST90025949	rs56206307	A	C	0.500536	Height || id:ebi-a-GCST90025949
2.19999e-10	18	0.00204355	458235	29748463	0.0133432	ebi-a-GCST90025949	rs2000669	T	C	0.185594	Height || id:ebi-a-GCST90025949
1.50003e-18	18	0.00160288	458235	22737334	0.0135606	ebi-a-GCST90025949	rs8094859	T	C	0.433957	Height || id:ebi-a-GCST90025949
5.70033e-12	18	0.00164259	458235	41464159	0.0113826	ebi-a-GCST90025949	rs6650671	G	A	0.372272	Height || id:ebi-a-GCST90025949
3.29997e-08	18	0.00162739	458235	44398111	0.00910199	ebi-a-GCST90025949	rs10502879	T	C	0.410575	Height || id:ebi-a-GCST90025949
1.20005e-25	18	0.00159128	458235	46508420	-0.0163253	ebi-a-GCST90025949	rs2635518	A	G	0.470943	Height || id:ebi-a-GCST90025949
1.89998e-08	18	0.00166454	458235	50432602	-0.00868808	ebi-a-GCST90025949	rs2229080	G	C	0.356835	Height || id:ebi-a-GCST90025949
4.30031e-54	18	0.00187816	458235	57851097	0.0291175	ebi-a-GCST90025949	rs17782313	C	T	0.232979	Height || id:ebi-a-GCST90025949
2.09991e-34	18	0.00166251	458235	77211175	-0.0201438	ebi-a-GCST90025949	rs2290154	C	T	0.357124	Height || id:ebi-a-GCST90025949
4.00037e-35	19	0.0019059	458235	3410852	0.0232527	ebi-a-GCST90025949	rs62125962	G	A	0.221209	Height || id:ebi-a-GCST90025949
8.30042e-24	19	0.00200923	458235	4056207	0.0192593	ebi-a-GCST90025949	rs67602344	A	C	0.192331	Height || id:ebi-a-GCST90025949
2.80027e-38	19	0.00170581	458235	4944555	-0.0216978	ebi-a-GCST90025949	rs2602730	A	G	0.660503	Height || id:ebi-a-GCST90025949
1.99986e-103	19	0.0016354	458235	2164351	0.0348536	ebi-a-GCST90025949	rs12985346	A	T	0.395019	Height || id:ebi-a-GCST90025949
1.89998e-09	19	0.00281732	458235	5952713	0.0162869	ebi-a-GCST90025949	rs7259761	A	G	0.086056	Height || id:ebi-a-GCST90025949
2.99985e-49	19	0.00167764	458235	10745764	-0.0237178	ebi-a-GCST90025949	rs2163832	C	T	0.657134	Height || id:ebi-a-GCST90025949
4.70002e-23	19	0.00189839	458235	18117646	-0.0174573	ebi-a-GCST90025949	rs4808737	T	C	0.221647	Height || id:ebi-a-GCST90025949
7.29962e-26	19	0.00215108	458235	31033240	0.0216914	ebi-a-GCST90025949	rs56199929	T	C	0.160295	Height || id:ebi-a-GCST90025949
1.99986e-67	19	0.00558374	458235	55879672	-0.0947696	ebi-a-GCST90025949	rs4252548	T	C	0.0215135	Height || id:ebi-a-GCST90025949
1e-200	19	0.00430007	458235	8670147	-0.144304	ebi-a-GCST90025949	rs62621197	T	C	0.0369205	Height || id:ebi-a-GCST90025949
2.70023e-68	19	0.00515622	458235	55993436	-0.088127	ebi-a-GCST90025949	rs147110934	T	G	0.0241144	Height || id:ebi-a-GCST90025949
7.50067e-35	19	0.00184636	458235	17283303	-0.0222641	ebi-a-GCST90025949	rs2279008	C	T	0.249292	Height || id:ebi-a-GCST90025949
8.30042e-41	19	0.00197134	458235	19689164	-0.0252731	ebi-a-GCST90025949	rs10412176	C	T	0.798761	Height || id:ebi-a-GCST90025949
2.70023e-14	19	0.00158209	458235	36157167	0.0113859	ebi-a-GCST90025949	rs10422762	A	G	0.470966	Height || id:ebi-a-GCST90025949
7.39946e-63	19	0.0016278	458235	41932084	-0.0264835	ebi-a-GCST90025949	rs284660	T	G	0.606646	Height || id:ebi-a-GCST90025949
2.49977e-11	19	0.00380474	458235	47615835	-0.0265724	ebi-a-GCST90025949	rs62135070	T	C	0.0473325	Height || id:ebi-a-GCST90025949
1.39991e-13	19	0.00229694	458235	32835875	0.0170045	ebi-a-GCST90025949	rs58968052	C	T	0.137124	Height || id:ebi-a-GCST90025949
4.79954e-29	19	0.00202031	458235	44037370	0.0216505	ebi-a-GCST90025949	rs2599459	G	C	0.188347	Height || id:ebi-a-GCST90025949
5.19996e-09	19	0.00291906	458235	49979398	-0.0152994	ebi-a-GCST90025949	rs17272847	A	G	0.085092	Height || id:ebi-a-GCST90025949
1.79999e-09	19	0.00278446	458235	52160790	0.016899	ebi-a-GCST90025949	rs75810459	A	G	0.0880148	Height || id:ebi-a-GCST90025949
2.90001e-27	20	0.00158242	458235	6653623	-0.0162797	ebi-a-GCST90025949	rs11698104	A	G	0.485367	Height || id:ebi-a-GCST90025949
2.69774e-110	20	0.0018248	458235	32333181	-0.038377	ebi-a-GCST90025949	rs7274811	T	G	0.255877	Height || id:ebi-a-GCST90025949
1.9002e-16	20	0.00209125	458235	38638936	0.0168875	ebi-a-GCST90025949	rs2208651	A	G	0.827334	Height || id:ebi-a-GCST90025949
3.50026e-19	20	0.0028859	458235	49194444	0.0264299	ebi-a-GCST90025949	rs56344540	T	C	0.0815817	Height || id:ebi-a-GCST90025949
7.39997e-10	20	0.00174123	458235	50811964	-0.00984803	ebi-a-GCST90025949	rs13043958	G	A	0.290705	Height || id:ebi-a-GCST90025949
1.69981e-11	20	0.0059841	458235	6201546	0.0392549	ebi-a-GCST90025949	rs76713834	C	A	0.017734	Height || id:ebi-a-GCST90025949
1.29987e-11	20	0.00338898	458235	47240081	0.0215429	ebi-a-GCST90025949	rs6019321	G	T	0.942451	Height || id:ebi-a-GCST90025949
6.89922e-12	20	0.00166971	458235	48908693	0.0100969	ebi-a-GCST90025949	rs4811023	G	T	0.663473	Height || id:ebi-a-GCST90025949
5.40008e-16	20	0.00167457	458235	61522019	0.0135454	ebi-a-GCST90025949	rs6010778	C	T	0.342423	Height || id:ebi-a-GCST90025949
7.19946e-21	20	0.00176462	458235	20068635	-0.0153204	ebi-a-GCST90025949	rs7261425	G	C	0.27849	Height || id:ebi-a-GCST90025949
2.99985e-32	20	0.00167675	458235	21217976	-0.0189313	ebi-a-GCST90025949	rs6082354	C	A	0.667551	Height || id:ebi-a-GCST90025949
1.39991e-31	20	0.00201493	458235	35852395	0.0219701	ebi-a-GCST90025949	rs2076397	C	A	0.804413	Height || id:ebi-a-GCST90025949
1.59993e-15	20	0.00200049	458235	60982118	-0.0149558	ebi-a-GCST90025949	rs184691263	C	G	0.198407	Height || id:ebi-a-GCST90025949
2.19786e-181	20	0.00163631	458235	6594349	-0.0458912	ebi-a-GCST90025949	rs6038557	A	G	0.629172	Height || id:ebi-a-GCST90025949
7.10068e-58	20	0.00163988	458235	4101800	-0.0250321	ebi-a-GCST90025949	rs1741344	T	C	0.634402	Height || id:ebi-a-GCST90025949
1.99986e-22	20	0.00158756	458235	17769540	-0.0149071	ebi-a-GCST90025949	rs4814656	A	G	0.436826	Height || id:ebi-a-GCST90025949
1e-200	20	0.00161823	458235	34025756	0.078647	ebi-a-GCST90025949	rs143384	G	A	0.405589	Height || id:ebi-a-GCST90025949
4.20049e-77	20	0.00192442	458235	47865784	0.0352545	ebi-a-GCST90025949	rs6512577	T	C	0.218072	Height || id:ebi-a-GCST90025949
3.59998e-33	20	0.00518565	458235	57459868	-0.0614919	ebi-a-GCST90025949	rs76602912	C	T	0.0238306	Height || id:ebi-a-GCST90025949
2.90001e-56	20	0.0032144	458235	61451332	0.0493971	ebi-a-GCST90025949	rs61734651	T	C	0.0701125	Height || id:ebi-a-GCST90025949
1.20005e-14	21	0.00220531	458235	28305212	-0.0173874	ebi-a-GCST90025949	rs2830585	T	C	0.158466	Height || id:ebi-a-GCST90025949
1.39991e-11	21	0.00182502	458235	38081562	0.0123432	ebi-a-GCST90025949	rs2070647	G	T	0.73344	Height || id:ebi-a-GCST90025949
1.29987e-30	21	0.00293599	458235	47552209	0.0348847	ebi-a-GCST90025949	rs35548026	A	G	0.0876083	Height || id:ebi-a-GCST90025949
2.70023e-42	21	0.00160922	458235	35710290	0.0209188	ebi-a-GCST90025949	rs2834456	A	G	0.554246	Height || id:ebi-a-GCST90025949
1.99986e-12	21	0.00173573	458235	38517021	0.0123969	ebi-a-GCST90025949	rs1344047	A	G	0.313926	Height || id:ebi-a-GCST90025949
2.80027e-53	21	0.00161858	458235	39671476	-0.0247895	ebi-a-GCST90025949	rs2230033	A	G	0.563593	Height || id:ebi-a-GCST90025949
2.60016e-13	21	0.00231601	458235	47466505	-0.0160185	ebi-a-GCST90025949	rs13053084	A	G	0.138782	Height || id:ebi-a-GCST90025949
8.99995e-09	21	0.00159959	458235	47512718	-0.00936054	ebi-a-GCST90025949	rs12481997	A	G	0.506728	Height || id:ebi-a-GCST90025949
1e-23	21	0.00186595	458235	17394903	-0.0177686	ebi-a-GCST90025949	rs2823559	G	A	0.758349	Height || id:ebi-a-GCST90025949
2.59998e-09	22	0.00165973	458235	18343011	0.00942053	ebi-a-GCST90025949	rs11917	A	C	0.375248	Height || id:ebi-a-GCST90025949
8.80035e-14	22	0.00360622	458235	17625915	-0.0261211	ebi-a-GCST90025949	rs35665085	A	G	0.0563626	Height || id:ebi-a-GCST90025949
3.90032e-29	22	0.00643999	458235	28501414	-0.0702153	ebi-a-GCST90025949	rs77885044	T	C	0.0156951	Height || id:ebi-a-GCST90025949
1.20005e-33	22	0.00200891	458235	45846371	0.0238845	ebi-a-GCST90025949	rs11090631	T	C	0.196406	Height || id:ebi-a-GCST90025949
1.80011e-37	22	0.00223375	458235	33056341	-0.0280499	ebi-a-GCST90025949	rs4821083	C	T	0.150086	Height || id:ebi-a-GCST90025949
2.19989e-23	22	0.00166214	458235	30423460	0.016678	ebi-a-GCST90025949	rs12537	T	C	0.360258	Height || id:ebi-a-GCST90025949
5.60015e-11	22	0.00222444	458235	39708279	-0.0149226	ebi-a-GCST90025949	rs6519183	A	G	0.151878	Height || id:ebi-a-GCST90025949
7.19996e-09	22	0.00340384	458235	38065880	0.0189747	ebi-a-GCST90025949	rs62236670	T	C	0.0584469	Height || id:ebi-a-GCST90025949
1.80011e-30	22	0.00271989	458235	42070374	-0.0300825	ebi-a-GCST90025949	rs41311445	C	A	0.0956503	Height || id:ebi-a-GCST90025949
8.10028e-11	1	0.00206572	437878	16505320	0.0122523	ebi-a-GCST90025953	rs1497406	G	A	0.579175	Total cholesterol levels || id:ebi-a-GCST90025953
2.80027e-17	1	0.0024767	437878	93034023	0.0203091	ebi-a-GCST90025953	rs1556562	T	G	0.79041	Total cholesterol levels || id:ebi-a-GCST90025953
1e-200	1	0.00245684	437878	109817192	-0.102332	ebi-a-GCST90025953	rs7528419	G	A	0.222021	Total cholesterol levels || id:ebi-a-GCST90025953
3.69999e-15	1	0.00249513	437878	235110784	-0.0187725	ebi-a-GCST90025953	rs3738621	G	A	0.212732	Total cholesterol levels || id:ebi-a-GCST90025953
2.49977e-17	1	0.0063746	437878	62911191	-0.0529118	ebi-a-GCST90025953	rs17381154	C	T	0.0271603	Total cholesterol levels || id:ebi-a-GCST90025953
1.99986e-20	1	0.00466221	437878	63105425	-0.042564	ebi-a-GCST90025953	rs76272805	A	G	0.050672	Total cholesterol levels || id:ebi-a-GCST90025953
3.40001e-08	1	0.00237517	437878	198974904	0.0125573	ebi-a-GCST90025953	rs10919615	T	C	0.755937	Total cholesterol levels || id:ebi-a-GCST90025953
1.39991e-14	1	0.00214437	437878	10799577	-0.0157335	ebi-a-GCST90025953	rs12046278	C	T	0.345084	Total cholesterol levels || id:ebi-a-GCST90025953
2.90001e-79	1	0.00212996	437878	55521242	0.039548	ebi-a-GCST90025953	rs471705	G	T	0.639339	Total cholesterol levels || id:ebi-a-GCST90025953
6.4998e-12	1	0.00479132	437878	63194030	0.0315331	ebi-a-GCST90025953	rs72669514	T	C	0.0478867	Total cholesterol levels || id:ebi-a-GCST90025953
4e-08	1	0.00306928	437878	154243457	0.0149833	ebi-a-GCST90025953	rs12354278	T	A	0.130437	Total cholesterol levels || id:ebi-a-GCST90025953
8.4004e-75	1	0.00204562	437878	234852204	0.0372947	ebi-a-GCST90025953	rs526936	A	G	0.518293	Total cholesterol levels || id:ebi-a-GCST90025953
2.19989e-12	1	0.00308866	437878	23732762	0.0214427	ebi-a-GCST90025953	rs10753556	G	A	0.875106	Total cholesterol levels || id:ebi-a-GCST90025953
1e-200	1	0.00790383	437878	55505647	-0.32722	ebi-a-GCST90025953	rs11591147	T	G	0.0176564	Total cholesterol levels || id:ebi-a-GCST90025953
7.19996e-10	1	0.00401156	437878	161503013	0.0230861	ebi-a-GCST90025953	rs140970775	G	A	0.0726888	Total cholesterol levels || id:ebi-a-GCST90025953
4.79954e-47	1	0.00224696	437878	220970028	0.0315229	ebi-a-GCST90025953	rs2642438	G	A	0.700906	Total cholesterol levels || id:ebi-a-GCST90025953
8.00018e-43	1	0.00205323	437878	25768937	0.0270006	ebi-a-GCST90025953	rs10903129	G	A	0.557429	Total cholesterol levels || id:ebi-a-GCST90025953
3.69999e-34	1	0.0058256	437878	55529187	-0.0678658	ebi-a-GCST90025953	rs505151	A	G	0.958446	Total cholesterol levels || id:ebi-a-GCST90025953
8.60003e-11	1	0.00204787	437878	171091875	-0.0135243	ebi-a-GCST90025953	rs1795240	G	A	0.531612	Total cholesterol levels || id:ebi-a-GCST90025953
1.2e-09	2	0.00232312	437878	216300482	0.0139445	ebi-a-GCST90025953	rs1250259	A	T	0.733865	Total cholesterol levels || id:ebi-a-GCST90025953
1.59993e-13	2	0.0021976	437878	234668570	-0.0159768	ebi-a-GCST90025953	rs887829	T	C	0.316023	Total cholesterol levels || id:ebi-a-GCST90025953
8.19974e-14	2	0.0030195	437878	3634753	-0.0219774	ebi-a-GCST90025953	rs4850047	C	T	0.868419	Total cholesterol levels || id:ebi-a-GCST90025953
1.59993e-53	2	0.00215604	437878	21138066	-0.0322985	ebi-a-GCST90025953	rs9306897	C	T	0.660494	Total cholesterol levels || id:ebi-a-GCST90025953
7.7983e-119	2	0.00210004	437878	27741237	-0.0475907	ebi-a-GCST90025953	rs780094	C	T	0.615616	Total cholesterol levels || id:ebi-a-GCST90025953
4.19759e-140	2	0.00218127	437878	44074431	-0.0536682	ebi-a-GCST90025953	rs4245791	T	C	0.675601	Total cholesterol levels || id:ebi-a-GCST90025953
1.79999e-10	2	0.00435352	437878	158485075	0.0270534	ebi-a-GCST90025953	rs114245489	T	G	0.0643546	Total cholesterol levels || id:ebi-a-GCST90025953
1e-200	2	0.00265637	437878	21288321	0.0963661	ebi-a-GCST90025953	rs562338	G	A	0.819611	Total cholesterol levels || id:ebi-a-GCST90025953
6.59994e-09	2	0.00459334	437878	43830299	0.0254753	ebi-a-GCST90025953	rs75865302	T	C	0.0522245	Total cholesterol levels || id:ebi-a-GCST90025953
6.4003e-17	2	0.00219858	437878	63208460	0.0182257	ebi-a-GCST90025953	rs2539980	C	T	0.68329	Total cholesterol levels || id:ebi-a-GCST90025953
7.19946e-20	2	0.00371179	437878	118732831	-0.0341377	ebi-a-GCST90025953	rs17512204	A	G	0.0827187	Total cholesterol levels || id:ebi-a-GCST90025953
2.49977e-19	2	0.00373411	437878	118735502	-0.0337858	ebi-a-GCST90025953	rs141349995	T	TAGTC	0.0820395	Total cholesterol levels || id:ebi-a-GCST90025953
1.29999e-10	2	0.00324524	437878	204304214	-0.0205186	ebi-a-GCST90025953	rs2465520	A	G	0.113107	Total cholesterol levels || id:ebi-a-GCST90025953
1.89998e-10	2	0.00209297	437878	113844384	-0.0125932	ebi-a-GCST90025953	rs6741180	A	G	0.390563	Total cholesterol levels || id:ebi-a-GCST90025953
2.90001e-17	2	0.00213879	437878	135608211	0.0169372	ebi-a-GCST90025953	rs56383182	G	A	0.369746	Total cholesterol levels || id:ebi-a-GCST90025953
1.99986e-28	2	0.0022099	437878	169828325	-0.0224644	ebi-a-GCST90025953	rs2241340	G	A	0.594352	Total cholesterol levels || id:ebi-a-GCST90025953
3.29989e-26	2	0.00223653	437878	203488449	-0.0234429	ebi-a-GCST90025953	rs10189685	A	G	0.295533	Total cholesterol levels || id:ebi-a-GCST90025953
7.8001e-12	3	0.00258571	437878	50181135	0.0164472	ebi-a-GCST90025953	rs2526385	G	T	0.804149	Total cholesterol levels || id:ebi-a-GCST90025953
3.50026e-18	3	0.00248764	437878	119536429	-0.0210554	ebi-a-GCST90025953	rs3732359	A	G	0.779005	Total cholesterol levels || id:ebi-a-GCST90025953
7.69999e-09	3	0.00208122	437878	160130110	-0.0128427	ebi-a-GCST90025953	rs2305407	A	G	0.518508	Total cholesterol levels || id:ebi-a-GCST90025953
1.20005e-23	3	0.00216755	437878	12301893	-0.0203203	ebi-a-GCST90025953	rs35939242	C	A	0.34073	Total cholesterol levels || id:ebi-a-GCST90025953
3.40017e-11	3	0.0028111	437878	122251838	0.0191024	ebi-a-GCST90025953	rs28403550	A	C	0.158658	Total cholesterol levels || id:ebi-a-GCST90025953
1.29987e-13	3	0.00216947	437878	142649110	-0.0160494	ebi-a-GCST90025953	rs9832727	G	C	0.33962	Total cholesterol levels || id:ebi-a-GCST90025953
1.2e-08	3	0.0038026	437878	170756985	0.0222528	ebi-a-GCST90025953	rs6785233	G	T	0.0793705	Total cholesterol levels || id:ebi-a-GCST90025953
2.99985e-18	3	0.00360009	437878	32533010	-0.0321785	ebi-a-GCST90025953	rs7640978	T	C	0.0891048	Total cholesterol levels || id:ebi-a-GCST90025953
9.20026e-18	3	0.00374998	437878	58398730	-0.0319772	ebi-a-GCST90025953	rs13071688	A	G	0.0824124	Total cholesterol levels || id:ebi-a-GCST90025953
4.30031e-21	3	0.00445606	437878	132188163	-0.0414512	ebi-a-GCST90025953	rs78946096	G	A	0.0567621	Total cholesterol levels || id:ebi-a-GCST90025953
1e-36	4	0.00224551	437878	69433714	0.028065	ebi-a-GCST90025953	rs34664906	T	C	0.378454	Total cholesterol levels || id:ebi-a-GCST90025953
4.10015e-24	4	0.0039614	437878	103188709	-0.0406508	ebi-a-GCST90025953	rs13107325	T	C	0.0748702	Total cholesterol levels || id:ebi-a-GCST90025953
1.40001e-10	4	0.00336364	437878	154224048	-0.0208502	ebi-a-GCST90025953	rs17369400	G	A	0.104247	Total cholesterol levels || id:ebi-a-GCST90025953
7.29962e-13	4	0.00226635	437878	81164723	-0.0170727	ebi-a-GCST90025953	rs1458038	T	C	0.2915	Total cholesterol levels || id:ebi-a-GCST90025953
1.69981e-18	4	0.00208047	437878	3473139	0.017171	ebi-a-GCST90025953	rs6831256	G	A	0.422522	Total cholesterol levels || id:ebi-a-GCST90025953
1e-08	4	0.00239991	437878	8228627	0.0138176	ebi-a-GCST90025953	rs1678299	C	G	0.729614	Total cholesterol levels || id:ebi-a-GCST90025953
2.39999e-09	4	0.0032814	437878	124758773	0.0197192	ebi-a-GCST90025953	rs58148580	T	C	0.109839	Total cholesterol levels || id:ebi-a-GCST90025953
9.70063e-12	5	0.00517768	437878	52080909	-0.0355117	ebi-a-GCST90025953	rs77704739	C	T	0.0411979	Total cholesterol levels || id:ebi-a-GCST90025953
5.19996e-10	5	0.0026287	437878	131805735	-0.0158262	ebi-a-GCST90025953	rs2706379	T	C	0.187633	Total cholesterol levels || id:ebi-a-GCST90025953
5.19996e-10	5	0.00214703	437878	39547171	0.0125024	ebi-a-GCST90025953	rs374033872	GT	G	0.353744	Total cholesterol levels || id:ebi-a-GCST90025953
5.10505e-199	5	0.00209452	437878	74656539	0.0616201	ebi-a-GCST90025953	rs12916	C	T	0.400301	Total cholesterol levels || id:ebi-a-GCST90025953
1.80011e-80	5	0.00212995	437878	156398169	0.0399994	ebi-a-GCST90025953	rs1501908	C	G	0.634965	Total cholesterol levels || id:ebi-a-GCST90025953
2.80027e-18	5	0.00205867	437878	122855416	0.0170266	ebi-a-GCST90025953	rs4530754	A	G	0.544665	Total cholesterol levels || id:ebi-a-GCST90025953
2.39994e-12	6	0.00239283	437878	100600097	-0.0164185	ebi-a-GCST90025953	rs17789218	C	T	0.244564	Total cholesterol levels || id:ebi-a-GCST90025953
1.29987e-23	6	0.00206871	437878	16145325	-0.0195904	ebi-a-GCST90025953	rs9370867	G	A	0.46178	Total cholesterol levels || id:ebi-a-GCST90025953
6.20012e-25	6	0.00351775	437878	35162141	-0.0351937	ebi-a-GCST90025953	rs11755266	T	C	0.0944334	Total cholesterol levels || id:ebi-a-GCST90025953
4.79954e-13	6	0.0020555	437878	37039564	-0.0143611	ebi-a-GCST90025953	rs7748291	T	C	0.500794	Total cholesterol levels || id:ebi-a-GCST90025953
4.90004e-08	6	0.00231831	437878	127164572	0.0119092	ebi-a-GCST90025953	rs17563605	C	T	0.267628	Total cholesterol levels || id:ebi-a-GCST90025953
1.80011e-18	6	0.00234592	437878	135411228	-0.0192906	ebi-a-GCST90025953	rs9376090	C	T	0.258573	Total cholesterol levels || id:ebi-a-GCST90025953
1.50003e-94	6	0.00381045	437878	160997118	0.0776751	ebi-a-GCST90025953	rs74617384	T	A	0.0789777	Total cholesterol levels || id:ebi-a-GCST90025953
1.50003e-40	6	0.00406315	437878	160543148	0.0533214	ebi-a-GCST90025953	rs12208357	T	C	0.0700682	Total cholesterol levels || id:ebi-a-GCST90025953
4.49997e-09	6	0.0118205	437878	32409400	-0.0707131	ebi-a-GCST90025953	rs116529593	G	T	0.00870574	Total cholesterol levels || id:ebi-a-GCST90025953
2.59998e-08	6	0.00206941	437878	79612800	-0.0105242	ebi-a-GCST90025953	rs9352675	A	G	0.481488	Total cholesterol levels || id:ebi-a-GCST90025953
2.49977e-28	6	0.00210051	437878	116325142	0.0227942	ebi-a-GCST90025953	rs3756772	T	C	0.400032	Total cholesterol levels || id:ebi-a-GCST90025953
5.60015e-15	6	0.00897017	437878	160578069	0.0662846	ebi-a-GCST90025953	rs146534110	T	G	0.0133272	Total cholesterol levels || id:ebi-a-GCST90025953
1.20005e-23	6	0.00761546	437878	160922870	0.0733133	ebi-a-GCST90025953	rs117733303	G	A	0.0184864	Total cholesterol levels || id:ebi-a-GCST90025953
7.19946e-32	6	0.00419371	437878	26093141	-0.0489758	ebi-a-GCST90025953	rs1800562	A	G	0.0770406	Total cholesterol levels || id:ebi-a-GCST90025953
1.39991e-11	6	0.00392734	437878	32629936	0.0261402	ebi-a-GCST90025953	rs1049107	T	C	0.153535	Total cholesterol levels || id:ebi-a-GCST90025953
1.09999e-08	7	0.00206522	437878	17872093	-0.0118663	ebi-a-GCST90025953	rs1524776	A	C	0.505912	Total cholesterol levels || id:ebi-a-GCST90025953
1.39991e-38	7	0.0026417	437878	44582331	0.0330805	ebi-a-GCST90025953	rs2073547	G	A	0.183715	Total cholesterol levels || id:ebi-a-GCST90025953
7.79992e-09	7	0.00268389	437878	87079406	-0.0151653	ebi-a-GCST90025953	rs2109505	A	T	0.179233	Total cholesterol levels || id:ebi-a-GCST90025953
1.10002e-40	7	0.00250256	437878	21611399	0.0328236	ebi-a-GCST90025953	rs66476925	C	G	0.216457	Total cholesterol levels || id:ebi-a-GCST90025953
4.60002e-09	7	0.00509732	437878	73020301	-0.0283932	ebi-a-GCST90025953	rs799157	C	T	0.951856	Total cholesterol levels || id:ebi-a-GCST90025953
5e-09	7	0.00228772	437878	75615006	0.0132405	ebi-a-GCST90025953	rs1057868	T	C	0.283001	Total cholesterol levels || id:ebi-a-GCST90025953
1.29987e-16	7	0.00266236	437878	100486754	0.0216093	ebi-a-GCST90025953	rs12666989	C	G	0.18232	Total cholesterol levels || id:ebi-a-GCST90025953
2.09991e-12	7	0.00255685	437878	1028448	-0.0172943	ebi-a-GCST90025953	rs3808348	T	C	0.205116	Total cholesterol levels || id:ebi-a-GCST90025953
1.50003e-18	7	0.00243681	437878	6461534	0.0206829	ebi-a-GCST90025953	rs2288153	T	C	0.238228	Total cholesterol levels || id:ebi-a-GCST90025953
2.39999e-08	8	0.00206671	437878	141978460	0.011671	ebi-a-GCST90025953	rs10104187	C	T	0.556862	Total cholesterol levels || id:ebi-a-GCST90025953
1.79999e-09	8	0.00569821	437878	41542093	-0.0330855	ebi-a-GCST90025953	rs34265667	A	G	0.0339432	Total cholesterol levels || id:ebi-a-GCST90025953
3.90032e-53	8	0.00217104	437878	59388565	-0.0324946	ebi-a-GCST90025953	rs2081687	C	T	0.66322	Total cholesterol levels || id:ebi-a-GCST90025953
1.7e-10	8	0.00215717	437878	145058986	0.0135503	ebi-a-GCST90025953	rs11136343	G	A	0.376168	Total cholesterol levels || id:ebi-a-GCST90025953
2e-10	8	0.00345275	437878	9149612	0.0217953	ebi-a-GCST90025953	rs330089	C	T	0.0981667	Total cholesterol levels || id:ebi-a-GCST90025953
4.60257e-108	8	0.00379118	437878	9183596	0.0813382	ebi-a-GCST90025953	rs4841132	G	A	0.908839	Total cholesterol levels || id:ebi-a-GCST90025953
7.39946e-15	8	0.00798919	437878	29024943	-0.0588834	ebi-a-GCST90025953	rs117139027	A	G	0.0173101	Total cholesterol levels || id:ebi-a-GCST90025953
2.99985e-19	8	0.0021694	437878	116669769	-0.0187549	ebi-a-GCST90025953	rs179442	T	C	0.338026	Total cholesterol levels || id:ebi-a-GCST90025953
1.9002e-11	8	0.00215685	437878	6569927	0.013617	ebi-a-GCST90025953	rs2928619	T	C	0.65365	Total cholesterol levels || id:ebi-a-GCST90025953
1.49968e-155	8	0.0020556	437878	126477978	-0.0531204	ebi-a-GCST90025953	rs2001945	C	G	0.519787	Total cholesterol levels || id:ebi-a-GCST90025953
2.30001e-08	8	0.00221159	437878	18257795	-0.0121219	ebi-a-GCST90025953	rs1041983	T	C	0.318338	Total cholesterol levels || id:ebi-a-GCST90025953
1.29987e-11	8	0.00212772	437878	61476709	0.0142559	ebi-a-GCST90025953	rs2875973	T	C	0.370679	Total cholesterol levels || id:ebi-a-GCST90025953
1.10002e-20	9	0.00267031	437878	15305378	0.0251569	ebi-a-GCST90025953	rs581080	C	G	0.819278	Total cholesterol levels || id:ebi-a-GCST90025953
4.40048e-30	9	0.00311278	437878	107586753	0.0347141	ebi-a-GCST90025953	rs2066714	C	T	0.127254	Total cholesterol levels || id:ebi-a-GCST90025953
5.29663e-103	9	0.00235612	437878	107664301	-0.0499137	ebi-a-GCST90025953	rs1883025	T	C	0.254352	Total cholesterol levels || id:ebi-a-GCST90025953
2.69998e-08	9	0.00207575	437878	117124731	0.0110442	ebi-a-GCST90025953	rs3748176	A	G	0.534391	Total cholesterol levels || id:ebi-a-GCST90025953
2.89734e-103	9	0.00265033	437878	136149399	0.0557048	ebi-a-GCST90025953	rs507666	A	G	0.184748	Total cholesterol levels || id:ebi-a-GCST90025953
1.89998e-09	9	0.00453073	437878	2632365	-0.0254012	ebi-a-GCST90025953	rs12336893	G	T	0.0543796	Total cholesterol levels || id:ebi-a-GCST90025953
3.10027e-14	9	0.00259414	437878	107576246	-0.0187428	ebi-a-GCST90025953	rs2297409	A	G	0.194269	Total cholesterol levels || id:ebi-a-GCST90025953
4.30031e-25	9	0.00205542	437878	22081850	-0.0201605	ebi-a-GCST90025953	rs6475606	T	C	0.483641	Total cholesterol levels || id:ebi-a-GCST90025953
2.90001e-15	10	0.00305243	437878	71093392	-0.0242112	ebi-a-GCST90025953	rs16926246	T	C	0.130356	Total cholesterol levels || id:ebi-a-GCST90025953
2.39994e-17	10	0.00208423	437878	17259863	0.0171649	ebi-a-GCST90025953	rs7920112	C	T	0.417885	Total cholesterol levels || id:ebi-a-GCST90025953
4.70002e-11	10	0.00285991	437878	5247784	-0.0192622	ebi-a-GCST90025953	rs3829125	G	C	0.153613	Total cholesterol levels || id:ebi-a-GCST90025953
1.59993e-30	10	0.00232267	437878	113940329	-0.0250838	ebi-a-GCST90025953	rs2792751	C	T	0.720897	Total cholesterol levels || id:ebi-a-GCST90025953
1.99986e-16	10	0.00207924	437878	124686656	0.0165896	ebi-a-GCST90025953	rs10794579	C	T	0.575325	Total cholesterol levels || id:ebi-a-GCST90025953
6.09958e-16	10	0.00238222	437878	46013277	0.0181143	ebi-a-GCST90025953	rs970548	C	A	0.246549	Total cholesterol levels || id:ebi-a-GCST90025953
1.50003e-16	10	0.00206489	437878	94839642	-0.0164765	ebi-a-GCST90025953	rs2068888	A	G	0.450919	Total cholesterol levels || id:ebi-a-GCST90025953
2.80027e-21	10	0.00206016	437878	101912064	0.0188099	ebi-a-GCST90025953	rs2862954	C	T	0.495602	Total cholesterol levels || id:ebi-a-GCST90025953
3.50002e-09	10	0.00289266	437878	113981435	-0.0171817	ebi-a-GCST90025953	rs17129638	C	T	0.148074	Total cholesterol levels || id:ebi-a-GCST90025953
1.10002e-20	11	0.00236394	437878	48018355	0.0208296	ebi-a-GCST90025953	rs4752805	G	A	0.253328	Total cholesterol levels || id:ebi-a-GCST90025953
4.10015e-12	11	0.00281867	437878	75455021	-0.0201988	ebi-a-GCST90025953	rs499974	A	C	0.156951	Total cholesterol levels || id:ebi-a-GCST90025953
1.10002e-28	11	0.00301825	437878	126243952	0.0324924	ebi-a-GCST90025953	rs11220462	A	G	0.132983	Total cholesterol levels || id:ebi-a-GCST90025953
9.09997e-10	11	0.00414175	437878	5701074	0.0258947	ebi-a-GCST90025953	rs11601507	A	C	0.0683431	Total cholesterol levels || id:ebi-a-GCST90025953
3.09742e-136	11	0.00301632	437878	116648917	-0.0718652	ebi-a-GCST90025953	rs964184	C	G	0.866607	Total cholesterol levels || id:ebi-a-GCST90025953
1e-09	11	0.00238286	437878	122553588	0.0142248	ebi-a-GCST90025953	rs10892881	A	C	0.246475	Total cholesterol levels || id:ebi-a-GCST90025953
6.19998e-10	11	0.00275102	437878	46391602	-0.0156791	ebi-a-GCST90025953	rs12575519	G	T	0.169523	Total cholesterol levels || id:ebi-a-GCST90025953
1.49968e-112	11	0.00215959	437878	61571478	-0.0468294	ebi-a-GCST90025953	rs174550	C	T	0.344412	Total cholesterol levels || id:ebi-a-GCST90025953
5.90065e-15	11	0.00235341	437878	18632984	0.0178721	ebi-a-GCST90025953	rs10128711	C	T	0.733122	Total cholesterol levels || id:ebi-a-GCST90025953
1.50003e-14	11	0.00265174	437878	103870755	-0.0198579	ebi-a-GCST90025953	rs11226108	C	G	0.188746	Total cholesterol levels || id:ebi-a-GCST90025953
3.80014e-11	11	0.00255073	437878	2988323	-0.0166562	ebi-a-GCST90025953	rs7124487	T	C	0.20365	Total cholesterol levels || id:ebi-a-GCST90025953
1.5e-08	11	0.00230668	437878	65351074	0.012672	ebi-a-GCST90025953	rs10896018	A	G	0.287057	Total cholesterol levels || id:ebi-a-GCST90025953
3.2e-08	12	0.0023367	437878	623129	0.0133081	ebi-a-GCST90025953	rs35882350	G	A	0.261286	Total cholesterol levels || id:ebi-a-GCST90025953
3.59998e-18	12	0.00338983	437878	9082581	-0.0291683	ebi-a-GCST90025953	rs4883201	G	A	0.102362	Total cholesterol levels || id:ebi-a-GCST90025953
4.40048e-11	12	0.00267759	437878	109936211	0.0170986	ebi-a-GCST90025953	rs56244055	A	G	0.180346	Total cholesterol levels || id:ebi-a-GCST90025953
1.59993e-16	12	0.00354162	437878	123814466	-0.0292158	ebi-a-GCST90025953	rs11057273	C	T	0.907281	Total cholesterol levels || id:ebi-a-GCST90025953
9.90011e-09	12	0.00232657	437878	26426420	-0.012702	ebi-a-GCST90025953	rs9668810	C	T	0.735991	Total cholesterol levels || id:ebi-a-GCST90025953
2.39994e-18	12	0.00207306	437878	125284748	-0.0184861	ebi-a-GCST90025953	rs5888	G	A	0.510369	Total cholesterol levels || id:ebi-a-GCST90025953
2.99999e-09	12	0.00356163	437878	100661828	0.0211293	ebi-a-GCST90025953	rs4565995	C	T	0.908691	Total cholesterol levels || id:ebi-a-GCST90025953
1.20005e-64	12	0.00205383	437878	112007756	0.0336562	ebi-a-GCST90025953	rs653178	T	C	0.516072	Total cholesterol levels || id:ebi-a-GCST90025953
6.09958e-39	12	0.00223126	437878	121426594	0.0290237	ebi-a-GCST90025953	rs1169294	A	G	0.308218	Total cholesterol levels || id:ebi-a-GCST90025953
6.09958e-18	12	0.00215726	437878	51094138	-0.0200628	ebi-a-GCST90025953	rs2731443	T	C	0.345327	Total cholesterol levels || id:ebi-a-GCST90025953
8.69961e-13	13	0.00208978	437878	32936646	-0.0149397	ebi-a-GCST90025953	rs9534262	C	T	0.515823	Total cholesterol levels || id:ebi-a-GCST90025953
7.8001e-29	13	0.00233785	437878	114545317	0.0251749	ebi-a-GCST90025953	rs9577924	G	A	0.261509	Total cholesterol levels || id:ebi-a-GCST90025953
4.00037e-11	14	0.00280582	437878	64235556	0.0179141	ebi-a-GCST90025953	rs7157785	T	G	0.160522	Total cholesterol levels || id:ebi-a-GCST90025953
3.69999e-13	14	0.00206711	437878	75232306	-0.0141313	ebi-a-GCST90025953	rs34752362	A	G	0.445791	Total cholesterol levels || id:ebi-a-GCST90025953
1.29987e-15	14	0.00211712	437878	24883887	0.0169635	ebi-a-GCST90025953	rs8017377	A	G	0.469833	Total cholesterol levels || id:ebi-a-GCST90025953
2.60016e-11	14	0.00490226	437878	94847262	0.0328721	ebi-a-GCST90025953	rs17580	A	T	0.0481752	Total cholesterol levels || id:ebi-a-GCST90025953
3.2e-08	15	0.00650777	437878	57573483	0.0348798	ebi-a-GCST90025953	rs116863821	G	T	0.025549	Total cholesterol levels || id:ebi-a-GCST90025953
9.2045e-145	15	0.00249475	437878	58723675	0.0630452	ebi-a-GCST90025953	rs1800588	T	C	0.216342	Total cholesterol levels || id:ebi-a-GCST90025953
1.9002e-13	15	0.00219719	437878	75077367	0.015801	ebi-a-GCST90025953	rs1378942	A	C	0.676324	Total cholesterol levels || id:ebi-a-GCST90025953
2.39883e-137	15	0.00211051	437878	58683366	-0.0517457	ebi-a-GCST90025953	rs1532085	G	A	0.613612	Total cholesterol levels || id:ebi-a-GCST90025953
1.89998e-08	15	0.00287308	437878	91135411	-0.0160858	ebi-a-GCST90025953	rs6416553	T	C	0.84941	Total cholesterol levels || id:ebi-a-GCST90025953
2.99999e-08	15	0.00291936	437878	63366160	-0.0158223	ebi-a-GCST90025953	rs78729321	G	A	0.145173	Total cholesterol levels || id:ebi-a-GCST90025953
3.89996e-08	16	0.00293854	437878	19933600	0.0163146	ebi-a-GCST90025953	rs12444979	T	C	0.142582	Total cholesterol levels || id:ebi-a-GCST90025953
1.29999e-08	16	0.00213983	437878	30635659	0.0119901	ebi-a-GCST90025953	rs7186852	G	A	0.359051	Total cholesterol levels || id:ebi-a-GCST90025953
7.70016e-92	16	0.00219496	437878	56993324	0.0438797	ebi-a-GCST90025953	rs3764261	A	C	0.324229	Total cholesterol levels || id:ebi-a-GCST90025953
3.50026e-15	16	0.00205869	437878	83988886	-0.0144071	ebi-a-GCST90025953	rs2255437	G	A	0.527037	Total cholesterol levels || id:ebi-a-GCST90025953
1.59993e-75	16	0.00280238	437878	72108093	0.0498157	ebi-a-GCST90025953	rs2000999	A	G	0.172215	Total cholesterol levels || id:ebi-a-GCST90025953
1.20005e-21	16	0.00216174	437878	71634811	0.0200077	ebi-a-GCST90025953	rs4788815	T	A	0.656858	Total cholesterol levels || id:ebi-a-GCST90025953
8.60003e-09	17	0.00229671	437878	1623675	0.0131229	ebi-a-GCST90025953	rs1574525	G	A	0.27708	Total cholesterol levels || id:ebi-a-GCST90025953
6.59933e-23	17	0.00264723	437878	7080316	-0.0251049	ebi-a-GCST90025953	rs55714927	T	C	0.190162	Total cholesterol levels || id:ebi-a-GCST90025953
4.90004e-08	17	0.00222729	437878	40448844	0.0122373	ebi-a-GCST90025953	rs9907571	A	G	0.306456	Total cholesterol levels || id:ebi-a-GCST90025953
9.09913e-17	17	0.00596592	437878	41926126	-0.0482655	ebi-a-GCST90025953	rs72836561	T	C	0.0312417	Total cholesterol levels || id:ebi-a-GCST90025953
1.80011e-17	17	0.00291475	437878	76395634	-0.025112	ebi-a-GCST90025953	rs2292641	T	C	0.146728	Total cholesterol levels || id:ebi-a-GCST90025953
2.5e-08	17	0.00256208	437878	38020141	-0.013976	ebi-a-GCST90025953	rs9635726	T	C	0.200355	Total cholesterol levels || id:ebi-a-GCST90025953
5.19996e-09	17	0.00224876	437878	73844748	-0.0120058	ebi-a-GCST90025953	rs2290771	G	A	0.311207	Total cholesterol levels || id:ebi-a-GCST90025953
6.4e-09	17	0.00261789	437878	18057215	0.0149323	ebi-a-GCST90025953	rs9916193	G	C	0.196026	Total cholesterol levels || id:ebi-a-GCST90025953
4.60045e-14	17	0.00233706	437878	29563085	-0.0177589	ebi-a-GCST90025953	rs72813695	G	T	0.278786	Total cholesterol levels || id:ebi-a-GCST90025953
1.20005e-33	17	0.00205546	437878	45700384	-0.024259	ebi-a-GCST90025953	rs3065062	CCTA	C	0.514911	Total cholesterol levels || id:ebi-a-GCST90025953
1.20005e-17	17	0.00601111	437878	64210580	0.0499973	ebi-a-GCST90025953	rs1801689	C	A	0.0305742	Total cholesterol levels || id:ebi-a-GCST90025953
5.40008e-59	17	0.00704362	437878	67081278	0.109475	ebi-a-GCST90025953	rs77542162	G	A	0.0227093	Total cholesterol levels || id:ebi-a-GCST90025953
1e-20	17	0.00306682	437878	67191270	-0.0277023	ebi-a-GCST90025953	rs72631343	G	C	0.128807	Total cholesterol levels || id:ebi-a-GCST90025953
7.00003e-09	17	0.00650866	437878	27174335	-0.036475	ebi-a-GCST90025953	rs72848943	A	G	0.0253992	Total cholesterol levels || id:ebi-a-GCST90025953
6.90081e-88	18	0.00907837	437878	47109955	0.175743	ebi-a-GCST90025953	rs77960347	G	A	0.013176	Total cholesterol levels || id:ebi-a-GCST90025953
8.99912e-11	18	0.00451297	437878	19595650	-0.0286981	ebi-a-GCST90025953	rs118057319	C	T	0.0550401	Total cholesterol levels || id:ebi-a-GCST90025953
4.60002e-10	18	0.003045	437878	47429022	0.0187766	ebi-a-GCST90025953	rs2298624	T	C	0.132148	Total cholesterol levels || id:ebi-a-GCST90025953
1.50003e-68	18	0.00268189	437878	47167214	0.046089	ebi-a-GCST90025953	rs4939883	C	T	0.820303	Total cholesterol levels || id:ebi-a-GCST90025953
1.29987e-72	19	0.00208735	437878	11227480	0.0368778	ebi-a-GCST90025953	rs2738447	C	A	0.588885	Total cholesterol levels || id:ebi-a-GCST90025953
1.59993e-14	19	0.0020897	437878	11303943	0.0148702	ebi-a-GCST90025953	rs3745681	G	A	0.405384	Total cholesterol levels || id:ebi-a-GCST90025953
1e-200	19	0.00391487	437878	19388500	-0.123966	ebi-a-GCST90025953	rs8107974	T	A	0.0751189	Total cholesterol levels || id:ebi-a-GCST90025953
3.69999e-37	19	0.00323156	437878	44934842	-0.0408241	ebi-a-GCST90025953	rs17347726	C	G	0.111485	Total cholesterol levels || id:ebi-a-GCST90025953
1.80011e-49	19	0.00206386	437878	49206985	0.0301199	ebi-a-GCST90025953	rs602662	A	G	0.530449	Total cholesterol levels || id:ebi-a-GCST90025953
1e-200	19	0.00314212	437878	11202306	-0.160111	ebi-a-GCST90025953	rs6511720	T	G	0.118896	Total cholesterol levels || id:ebi-a-GCST90025953
6.29506e-147	19	0.00644311	437878	45397307	0.162411	ebi-a-GCST90025953	rs112849259	T	C	0.0258163	Total cholesterol levels || id:ebi-a-GCST90025953
1.50003e-18	19	0.00244172	437878	54797848	0.0209511	ebi-a-GCST90025953	rs103294	T	C	0.224243	Total cholesterol levels || id:ebi-a-GCST90025953
8.70001e-09	19	0.00298344	437878	33792631	-0.017106	ebi-a-GCST90025953	rs34529039	A	C	0.137056	Total cholesterol levels || id:ebi-a-GCST90025953
1e-200	19	0.00375648	437878	45412079	-0.372953	ebi-a-GCST90025953	rs7412	T	C	0.0798478	Total cholesterol levels || id:ebi-a-GCST90025953
1.7e-10	19	0.00227801	437878	58715682	-0.0138873	ebi-a-GCST90025953	rs2062251	T	G	0.274504	Total cholesterol levels || id:ebi-a-GCST90025953
1.40001e-10	20	0.00210665	437878	12962718	0.0131629	ebi-a-GCST90025953	rs364585	G	A	0.608529	Total cholesterol levels || id:ebi-a-GCST90025953
9.09913e-30	20	0.00217017	437878	17844684	-0.0233795	ebi-a-GCST90025953	rs2618566	T	G	0.660328	Total cholesterol levels || id:ebi-a-GCST90025953
3.09999e-10	20	0.00205442	437878	25210827	0.0127747	ebi-a-GCST90025953	rs6115094	G	A	0.493181	Total cholesterol levels || id:ebi-a-GCST90025953
1e-15	20	0.00225565	437878	39617398	0.0180871	ebi-a-GCST90025953	rs6124298	A	G	0.294451	Total cholesterol levels || id:ebi-a-GCST90025953
3.29997e-10	20	0.00226905	437878	47701765	0.0131585	ebi-a-GCST90025953	rs1885163	C	T	0.299386	Total cholesterol levels || id:ebi-a-GCST90025953
3.29989e-14	20	0.00342504	437878	34215234	-0.0246667	ebi-a-GCST90025953	rs147019139	CA	C	0.100216	Total cholesterol levels || id:ebi-a-GCST90025953
9.8992e-63	20	0.00605679	437878	43042364	-0.0979902	ebi-a-GCST90025953	rs1800961	T	C	0.0307043	Total cholesterol levels || id:ebi-a-GCST90025953
1.20005e-65	20	0.00572493	437878	39142516	0.0942496	ebi-a-GCST90025953	rs2207132	A	G	0.0334295	Total cholesterol levels || id:ebi-a-GCST90025953
2.30001e-08	20	0.00205541	437878	52565526	0.0108021	ebi-a-GCST90025953	rs6013844	C	T	0.513714	Total cholesterol levels || id:ebi-a-GCST90025953
1.50003e-13	20	0.00240931	437878	62368804	0.0167099	ebi-a-GCST90025953	rs2236510	T	C	0.242813	Total cholesterol levels || id:ebi-a-GCST90025953
2.19999e-09	21	0.00207955	437878	40699376	0.0117383	ebi-a-GCST90025953	rs11088472	C	A	0.570684	Total cholesterol levels || id:ebi-a-GCST90025953
6.29999e-10	22	0.00216263	437878	50853626	0.0131076	ebi-a-GCST90025953	rs12162782	G	T	0.344377	Total cholesterol levels || id:ebi-a-GCST90025953
1.39991e-21	22	0.00261053	437878	21939675	-0.0244092	ebi-a-GCST90025953	rs5754217	T	G	0.192042	Total cholesterol levels || id:ebi-a-GCST90025953
2.39999e-10	22	0.00245858	437878	30731387	-0.0145135	ebi-a-GCST90025953	rs17657174	G	C	0.234557	Total cholesterol levels || id:ebi-a-GCST90025953
5.30005e-09	22	0.00206325	437878	41272143	-0.0123777	ebi-a-GCST90025953	rs138354	C	T	0.534171	Total cholesterol levels || id:ebi-a-GCST90025953
2.09991e-12	1	0.0022743	502773	160415924	-0.015321	ebi-a-GCST90029009	rs12757461	A	G	0.257623	Waist-hip ratio || id:ebi-a-GCST90029009
1.89998e-08	1	0.00341343	502773	35841258	0.0186285	ebi-a-GCST90029009	rs559986	T	C	0.093115	Waist-hip ratio || id:ebi-a-GCST90029009
1.5e-09	1	0.00439978	502773	51797862	-0.0265747	ebi-a-GCST90029009	rs76984936	T	C	0.053703	Waist-hip ratio || id:ebi-a-GCST90029009
2.19999e-09	1	0.00215994	502773	65569765	-0.0129173	ebi-a-GCST90029009	rs10458575	C	T	0.305283	Waist-hip ratio || id:ebi-a-GCST90029009
1.80011e-14	1	0.00202258	502773	86258603	0.0150907	ebi-a-GCST90029009	rs313732	G	A	0.402365	Waist-hip ratio || id:ebi-a-GCST90029009
3.10027e-47	1	0.00200213	502773	172361032	-0.0283198	ebi-a-GCST90029009	rs4916253	T	G	0.566181	Waist-hip ratio || id:ebi-a-GCST90029009
9.20026e-69	1	0.00211095	502773	219654392	0.0366812	ebi-a-GCST90029009	rs2605110	T	C	0.671894	Waist-hip ratio || id:ebi-a-GCST90029009
5.79963e-15	1	0.00217862	502773	221317258	0.0175079	ebi-a-GCST90029009	rs1935157	G	C	0.29298	Waist-hip ratio || id:ebi-a-GCST90029009
4.39997e-09	1	0.00225331	502773	222137194	-0.012901	ebi-a-GCST90029009	rs2378500	G	A	0.266914	Waist-hip ratio || id:ebi-a-GCST90029009
9.40005e-09	1	0.00206976	502773	236181104	0.0112493	ebi-a-GCST90029009	rs10927263	G	A	0.358022	Waist-hip ratio || id:ebi-a-GCST90029009
1.80011e-18	1	0.0025522	502773	2973433	0.0218764	ebi-a-GCST90029009	rs2993481	T	A	0.186806	Waist-hip ratio || id:ebi-a-GCST90029009
1.50003e-27	1	0.002247	502773	154991389	-0.0246992	ebi-a-GCST90029009	rs905938	C	T	0.26499	Waist-hip ratio || id:ebi-a-GCST90029009
1.2e-10	1	0.00199263	502773	163763163	0.0128183	ebi-a-GCST90029009	rs1348129	A	G	0.536903	Waist-hip ratio || id:ebi-a-GCST90029009
1.40001e-08	1	0.00236277	502773	196584321	-0.0134765	ebi-a-GCST90029009	rs4657825	G	A	0.770683	Waist-hip ratio || id:ebi-a-GCST90029009
2.80027e-12	1	0.00350119	502773	205163798	0.0244931	ebi-a-GCST90029009	rs12078075	A	G	0.911878	Waist-hip ratio || id:ebi-a-GCST90029009
1.80011e-16	1	0.00202457	502773	103552815	0.016739	ebi-a-GCST90029009	rs1415364	T	C	0.597951	Waist-hip ratio || id:ebi-a-GCST90029009
6.70039e-18	1	0.0022561	502773	118864602	-0.0190336	ebi-a-GCST90029009	rs7536458	G	T	0.262444	Waist-hip ratio || id:ebi-a-GCST90029009
4.40048e-76	1	0.00200975	502773	119550480	0.0366128	ebi-a-GCST90029009	rs6428789	C	A	0.569368	Waist-hip ratio || id:ebi-a-GCST90029009
7.50067e-12	1	0.00220674	502773	200057503	-0.0151729	ebi-a-GCST90029009	rs12131072	T	C	0.285217	Waist-hip ratio || id:ebi-a-GCST90029009
3.29997e-08	1	0.00198555	502773	203511492	-0.0107624	ebi-a-GCST90029009	rs36043408	A	G	0.501899	Waist-hip ratio || id:ebi-a-GCST90029009
2.80027e-22	1	0.00230957	502773	9336748	0.022659	ebi-a-GCST90029009	rs72641835	T	C	0.251756	Waist-hip ratio || id:ebi-a-GCST90029009
2.19999e-10	1	0.00225303	502773	17308158	-0.0143576	ebi-a-GCST90029009	rs9435732	T	C	0.261151	Waist-hip ratio || id:ebi-a-GCST90029009
6.79986e-16	1	0.00201952	502773	23710475	-0.0162956	ebi-a-GCST90029009	rs2298632	T	C	0.498423	Waist-hip ratio || id:ebi-a-GCST90029009
5.99998e-10	1	0.00211324	502773	156430749	-0.0131236	ebi-a-GCST90029009	rs750439	T	C	0.668356	Waist-hip ratio || id:ebi-a-GCST90029009
1.10002e-56	1	0.00223784	502773	170352113	-0.0353959	ebi-a-GCST90029009	rs3119837	T	C	0.269349	Waist-hip ratio || id:ebi-a-GCST90029009
2.90001e-25	2	0.00198881	502773	13088063	-0.0206649	ebi-a-GCST90029009	rs779390	C	T	0.55797	Waist-hip ratio || id:ebi-a-GCST90029009
1.20005e-11	2	0.00318612	502773	43757293	0.0210999	ebi-a-GCST90029009	rs77881454	T	A	0.109835	Waist-hip ratio || id:ebi-a-GCST90029009
4.79954e-25	2	0.00244172	502773	112253851	-0.0252186	ebi-a-GCST90029009	rs1345203	C	T	0.209918	Waist-hip ratio || id:ebi-a-GCST90029009
1e-08	2	0.00284806	502773	135499236	0.015702	ebi-a-GCST90029009	rs6727396	C	A	0.145225	Waist-hip ratio || id:ebi-a-GCST90029009
1.59993e-55	2	0.0020214	502773	165513091	-0.0315743	ebi-a-GCST90029009	rs10195252	C	T	0.405084	Waist-hip ratio || id:ebi-a-GCST90029009
2.5e-08	2	0.00201762	502773	225093515	0.0112953	ebi-a-GCST90029009	rs11678926	G	A	0.592147	Waist-hip ratio || id:ebi-a-GCST90029009
1.50003e-18	2	0.00284779	502773	25584162	-0.0246718	ebi-a-GCST90029009	rs71439172	A	G	0.146563	Waist-hip ratio || id:ebi-a-GCST90029009
5.19996e-12	2	0.00239529	502773	114464089	0.0158048	ebi-a-GCST90029009	rs62168821	C	T	0.220229	Waist-hip ratio || id:ebi-a-GCST90029009
4.19952e-12	2	0.00201521	502773	119444229	-0.013287	ebi-a-GCST90029009	rs332105	A	G	0.568432	Waist-hip ratio || id:ebi-a-GCST90029009
1.99986e-11	2	0.00225699	502773	216300185	-0.0154641	ebi-a-GCST90029009	rs1250258	T	C	0.736507	Waist-hip ratio || id:ebi-a-GCST90029009
1.2e-10	2	0.00213762	502773	9698190	0.0133943	ebi-a-GCST90029009	rs12692387	C	T	0.673958	Waist-hip ratio || id:ebi-a-GCST90029009
5.10035e-12	2	0.00233602	502773	48962291	0.0151365	ebi-a-GCST90029009	rs17326656	T	G	0.238297	Waist-hip ratio || id:ebi-a-GCST90029009
6.4998e-23	2	0.0026038	502773	66242525	0.0256293	ebi-a-GCST90029009	rs10190249	A	G	0.176153	Waist-hip ratio || id:ebi-a-GCST90029009
9.09913e-19	2	0.00915369	502773	158412701	-0.0809703	ebi-a-GCST90029009	rs55920843	G	T	0.011881	Waist-hip ratio || id:ebi-a-GCST90029009
2.90001e-14	2	0.00223711	502773	171421125	0.0170065	ebi-a-GCST90029009	rs6433219	A	G	0.269097	Waist-hip ratio || id:ebi-a-GCST90029009
3.50026e-14	2	0.00284052	502773	239769885	-0.021006	ebi-a-GCST90029009	rs146095395	T	C	0.185643	Waist-hip ratio || id:ebi-a-GCST90029009
1.40001e-08	2	0.00313537	502773	37987124	0.0176258	ebi-a-GCST90029009	rs7566658	G	T	0.11567	Waist-hip ratio || id:ebi-a-GCST90029009
3.29997e-08	2	0.0023993	502773	101578458	0.0134556	ebi-a-GCST90029009	rs6747755	A	G	0.21919	Waist-hip ratio || id:ebi-a-GCST90029009
3.79997e-09	2	0.00203538	502773	114576819	0.0115848	ebi-a-GCST90029009	rs7589706	T	C	0.610472	Waist-hip ratio || id:ebi-a-GCST90029009
4.30031e-13	2	0.00278837	502773	158503739	0.0204508	ebi-a-GCST90029009	rs2444770	T	C	0.851543	Waist-hip ratio || id:ebi-a-GCST90029009
8.69961e-29	2	0.00199603	502773	188213819	0.0223726	ebi-a-GCST90029009	rs10177093	T	G	0.542338	Waist-hip ratio || id:ebi-a-GCST90029009
7.10003e-09	2	0.00367445	502773	191726609	-0.021255	ebi-a-GCST90029009	rs6434426	A	G	0.079427	Waist-hip ratio || id:ebi-a-GCST90029009
2.90001e-13	2	0.00511061	502773	219699999	0.0368551	ebi-a-GCST90029009	rs78058190	A	G	0.050442	Waist-hip ratio || id:ebi-a-GCST90029009
1.2e-09	2	0.00201756	502773	58201202	0.0120947	ebi-a-GCST90029009	rs10172295	A	G	0.416288	Waist-hip ratio || id:ebi-a-GCST90029009
2.49977e-21	2	0.00198839	502773	67852836	0.0187391	ebi-a-GCST90029009	rs6721459	G	A	0.472831	Waist-hip ratio || id:ebi-a-GCST90029009
7.00003e-09	2	0.00214829	502773	68503920	-0.0120973	ebi-a-GCST90029009	rs4671892	G	A	0.676577	Waist-hip ratio || id:ebi-a-GCST90029009
1.20005e-13	2	0.00256432	502773	100280022	-0.0189166	ebi-a-GCST90029009	rs4851221	A	G	0.817119	Waist-hip ratio || id:ebi-a-GCST90029009
5.70033e-13	2	0.00199923	502773	207038421	0.0142201	ebi-a-GCST90029009	rs13011260	G	T	0.432038	Waist-hip ratio || id:ebi-a-GCST90029009
3.89996e-08	3	0.00200189	502773	111681335	0.0108306	ebi-a-GCST90029009	rs698360	C	T	0.523033	Waist-hip ratio || id:ebi-a-GCST90029009
6.00067e-12	3	0.00912421	502773	129170212	0.0609559	ebi-a-GCST90029009	rs146167147	T	C	0.013294	Waist-hip ratio || id:ebi-a-GCST90029009
4.39997e-08	3	0.00225724	502773	153870511	-0.0121735	ebi-a-GCST90029009	rs1727956	A	G	0.736232	Waist-hip ratio || id:ebi-a-GCST90029009
1.20005e-58	3	0.00204894	502773	156795408	-0.0320679	ebi-a-GCST90029009	rs56406311	T	C	0.387871	Waist-hip ratio || id:ebi-a-GCST90029009
5.30029e-13	3	0.0019923	502773	168972802	-0.0147516	ebi-a-GCST90029009	rs998749	G	A	0.482414	Waist-hip ratio || id:ebi-a-GCST90029009
3.90032e-12	3	0.00214329	502773	185503456	0.0148355	ebi-a-GCST90029009	rs6780171	A	T	0.313646	Waist-hip ratio || id:ebi-a-GCST90029009
4.30031e-36	3	0.0020116	502773	12496461	0.0247174	ebi-a-GCST90029009	rs9872031	A	G	0.423844	Waist-hip ratio || id:ebi-a-GCST90029009
1.9002e-16	3	0.00254314	502773	48721040	0.0199773	ebi-a-GCST90029009	rs990211	G	A	0.804793	Waist-hip ratio || id:ebi-a-GCST90029009
3.79997e-08	3	0.00322719	502773	50227787	0.0181987	ebi-a-GCST90029009	rs57842657	A	T	0.107207	Waist-hip ratio || id:ebi-a-GCST90029009
4.90004e-09	3	0.00208779	502773	136028987	0.0120802	ebi-a-GCST90029009	rs480330	T	C	0.347996	Waist-hip ratio || id:ebi-a-GCST90029009
2.39999e-08	3	0.00208432	502773	183486117	0.0111705	ebi-a-GCST90029009	rs262956	G	T	0.646349	Waist-hip ratio || id:ebi-a-GCST90029009
2.5e-08	3	0.00290863	502773	196773134	-0.0159841	ebi-a-GCST90029009	rs12495674	A	G	0.13678	Waist-hip ratio || id:ebi-a-GCST90029009
1.50003e-30	3	0.00199414	502773	52719816	0.0223251	ebi-a-GCST90029009	rs10933	T	C	0.453427	Waist-hip ratio || id:ebi-a-GCST90029009
1.50003e-18	3	0.00411637	502773	129287004	0.0364161	ebi-a-GCST90029009	rs72628504	G	A	0.066645	Waist-hip ratio || id:ebi-a-GCST90029009
7.19946e-48	3	0.00250506	502773	129315831	-0.0362552	ebi-a-GCST90029009	rs9837325	A	C	0.19656	Waist-hip ratio || id:ebi-a-GCST90029009
9.80009e-09	3	0.00224122	502773	11650913	-0.0129787	ebi-a-GCST90029009	rs28649408	T	A	0.26764	Waist-hip ratio || id:ebi-a-GCST90029009
4.70002e-16	3	0.00210621	502773	12848822	-0.0167783	ebi-a-GCST90029009	rs11718898	C	T	0.665697	Waist-hip ratio || id:ebi-a-GCST90029009
7.89951e-13	3	0.00206661	502773	78835738	-0.0150327	ebi-a-GCST90029009	rs4681011	C	A	0.634426	Waist-hip ratio || id:ebi-a-GCST90029009
5.50047e-12	3	0.00371684	502773	99442780	0.0251106	ebi-a-GCST90029009	rs4928143	T	C	0.077293	Waist-hip ratio || id:ebi-a-GCST90029009
2.29985e-17	3	0.0027103	502773	138117985	0.0227231	ebi-a-GCST90029009	rs9872754	T	C	0.160015	Waist-hip ratio || id:ebi-a-GCST90029009
2.80001e-09	3	0.00258649	502773	150073703	0.0153331	ebi-a-GCST90029009	rs7639816	T	C	0.183913	Waist-hip ratio || id:ebi-a-GCST90029009
7.39946e-12	3	0.00202663	502773	171785168	-0.0140669	ebi-a-GCST90029009	rs9647379	C	G	0.411223	Waist-hip ratio || id:ebi-a-GCST90029009
1.59993e-11	3	0.0020058	502773	37832172	-0.0134391	ebi-a-GCST90029009	rs2507948	G	A	0.547798	Waist-hip ratio || id:ebi-a-GCST90029009
2.80001e-10	3	0.00213471	502773	58196843	0.0130479	ebi-a-GCST90029009	rs6807301	T	A	0.682987	Waist-hip ratio || id:ebi-a-GCST90029009
6.4998e-78	3	0.00222314	502773	64703394	-0.0411511	ebi-a-GCST90029009	rs66815886	T	G	0.277317	Waist-hip ratio || id:ebi-a-GCST90029009
4e-08	4	0.00207712	502773	1624125	0.0112823	ebi-a-GCST90029009	rs4865444	G	C	0.373965	Waist-hip ratio || id:ebi-a-GCST90029009
2.99999e-09	4	0.0020929	502773	13211708	0.0115135	ebi-a-GCST90029009	rs872401	C	T	0.342831	Waist-hip ratio || id:ebi-a-GCST90029009
8.9002e-41	4	0.00199475	502773	89730074	0.0269688	ebi-a-GCST90029009	rs2167750	T	C	0.463697	Waist-hip ratio || id:ebi-a-GCST90029009
2.69998e-09	4	0.00237964	502773	157682598	-0.0139758	ebi-a-GCST90029009	rs11100083	C	T	0.225673	Waist-hip ratio || id:ebi-a-GCST90029009
1.10002e-15	4	0.00239471	502773	106160133	-0.0190834	ebi-a-GCST90029009	rs56185013	A	G	0.222108	Waist-hip ratio || id:ebi-a-GCST90029009
7.50067e-12	4	0.00225058	502773	125220708	0.0154064	ebi-a-GCST90029009	rs11726981	C	A	0.267997	Waist-hip ratio || id:ebi-a-GCST90029009
5.79963e-17	4	0.00200036	502773	4990298	-0.0171554	ebi-a-GCST90029009	rs4450871	G	A	0.443415	Waist-hip ratio || id:ebi-a-GCST90029009
7.59976e-11	4	0.00225753	502773	15388377	-0.014393	ebi-a-GCST90029009	rs13102822	A	G	0.263472	Waist-hip ratio || id:ebi-a-GCST90029009
2.19989e-14	4	0.00262506	502773	26081817	0.0202244	ebi-a-GCST90029009	rs73243890	T	G	0.17514	Waist-hip ratio || id:ebi-a-GCST90029009
1.20005e-21	4	0.00211984	502773	56298300	0.0202157	ebi-a-GCST90029009	rs10462028	A	G	0.326652	Waist-hip ratio || id:ebi-a-GCST90029009
1.10002e-17	4	0.00215302	502773	123757748	-0.0181231	ebi-a-GCST90029009	rs308403	T	C	0.307557	Waist-hip ratio || id:ebi-a-GCST90029009
1.59993e-12	4	0.0063389	502773	145277105	0.0435797	ebi-a-GCST90029009	rs116825877	G	A	0.028234	Waist-hip ratio || id:ebi-a-GCST90029009
7.10068e-24	4	0.00199794	502773	145839264	0.0197186	ebi-a-GCST90029009	rs4240326	G	A	0.549968	Waist-hip ratio || id:ebi-a-GCST90029009
3.50026e-19	4	0.00200057	502773	965779	-0.0174427	ebi-a-GCST90029009	rs11724804	A	G	0.44924	Waist-hip ratio || id:ebi-a-GCST90029009
1.10002e-21	4	0.00210165	502773	26365399	-0.0200885	ebi-a-GCST90029009	rs2725308	A	G	0.659772	Waist-hip ratio || id:ebi-a-GCST90029009
1.9002e-21	4	0.00378075	502773	103188709	-0.035157	ebi-a-GCST90029009	rs13107325	T	C	0.074943	Waist-hip ratio || id:ebi-a-GCST90029009
1.79999e-09	4	0.00300791	502773	120106348	0.0180819	ebi-a-GCST90029009	rs7655064	C	T	0.124997	Waist-hip ratio || id:ebi-a-GCST90029009
5.1e-09	4	0.00224894	502773	180371463	-0.0130617	ebi-a-GCST90029009	rs76900688	T	C	0.269538	Waist-hip ratio || id:ebi-a-GCST90029009
1.5e-08	5	0.00206881	502773	4577968	0.0117159	ebi-a-GCST90029009	rs1864216	G	A	0.374179	Waist-hip ratio || id:ebi-a-GCST90029009
9.90011e-10	5	0.00282883	502773	34010512	-0.0171429	ebi-a-GCST90029009	rs253197	G	A	0.144336	Waist-hip ratio || id:ebi-a-GCST90029009
2.30001e-09	5	0.00227568	502773	53382703	-0.0132281	ebi-a-GCST90029009	rs392714	C	T	0.258929	Waist-hip ratio || id:ebi-a-GCST90029009
1.20005e-19	5	0.00343893	502773	132444128	-0.0295093	ebi-a-GCST90029009	rs72801474	A	G	0.091976	Waist-hip ratio || id:ebi-a-GCST90029009
1.10002e-17	5	0.00480698	502773	142077715	0.0408651	ebi-a-GCST90029009	rs10477191	G	A	0.049254	Waist-hip ratio || id:ebi-a-GCST90029009
2.19999e-09	5	0.00215192	502773	76425060	-0.0135781	ebi-a-GCST90029009	rs4457054	C	G	0.691734	Waist-hip ratio || id:ebi-a-GCST90029009
4.79999e-08	5	0.00255272	502773	112919760	0.0137756	ebi-a-GCST90029009	rs56206672	C	T	0.186876	Waist-hip ratio || id:ebi-a-GCST90029009
1.59993e-13	5	0.00230982	502773	127357526	-0.0170093	ebi-a-GCST90029009	rs17764730	T	C	0.247184	Waist-hip ratio || id:ebi-a-GCST90029009
3.50026e-11	5	0.00203385	502773	141973501	-0.0133415	ebi-a-GCST90029009	rs34000	C	T	0.404058	Waist-hip ratio || id:ebi-a-GCST90029009
8.80035e-14	5	0.00199872	502773	4018762	-0.0148646	ebi-a-GCST90029009	rs4702334	T	G	0.451472	Waist-hip ratio || id:ebi-a-GCST90029009
6.4003e-13	5	0.00206232	502773	32773314	0.0145624	ebi-a-GCST90029009	rs3792751	T	C	0.371938	Waist-hip ratio || id:ebi-a-GCST90029009
2.1e-08	5	0.00469724	502773	75953299	0.0258829	ebi-a-GCST90029009	rs76525389	A	G	0.046881	Waist-hip ratio || id:ebi-a-GCST90029009
5.40008e-44	5	0.00219259	502773	173301982	0.0302461	ebi-a-GCST90029009	rs6897617	A	G	0.288412	Waist-hip ratio || id:ebi-a-GCST90029009
8.4004e-29	5	0.00200457	502773	176534724	0.0219381	ebi-a-GCST90029009	rs244722	C	A	0.507979	Waist-hip ratio || id:ebi-a-GCST90029009
5.90065e-14	5	0.0021661	502773	54903633	-0.0160127	ebi-a-GCST90029009	rs58854555	G	A	0.698488	Waist-hip ratio || id:ebi-a-GCST90029009
1.20005e-51	5	0.00233662	502773	55812130	0.034822	ebi-a-GCST90029009	rs465983	G	A	0.235803	Waist-hip ratio || id:ebi-a-GCST90029009
6.00067e-16	5	0.00214793	502773	102305065	-0.0173236	ebi-a-GCST90029009	rs17154889	A	C	0.312337	Waist-hip ratio || id:ebi-a-GCST90029009
2.30001e-10	5	0.00205269	502773	148565604	0.0125926	ebi-a-GCST90029009	rs6884531	G	A	0.374528	Waist-hip ratio || id:ebi-a-GCST90029009
7.29962e-11	5	0.00512429	502773	55833892	0.0328696	ebi-a-GCST90029009	rs3900856	A	G	0.04134	Waist-hip ratio || id:ebi-a-GCST90029009
4.19952e-17	5	0.0021663	502773	118692218	-0.0182446	ebi-a-GCST90029009	rs1509141	C	G	0.69997	Waist-hip ratio || id:ebi-a-GCST90029009
9.80009e-10	5	0.00202933	502773	141860124	-0.0121016	ebi-a-GCST90029009	rs17098725	C	G	0.434755	Waist-hip ratio || id:ebi-a-GCST90029009
2.49977e-12	5	0.00361411	502773	157986357	0.0239303	ebi-a-GCST90029009	rs17703354	C	T	0.08321	Waist-hip ratio || id:ebi-a-GCST90029009
6.00067e-11	5	0.00299379	502773	180645353	-0.018904	ebi-a-GCST90029009	rs28488569	G	A	0.126398	Waist-hip ratio || id:ebi-a-GCST90029009
1.39991e-14	6	0.00246534	502773	14595873	0.0187725	ebi-a-GCST90029009	rs6932767	T	G	0.795854	Waist-hip ratio || id:ebi-a-GCST90029009
3.19963e-18	6	0.00223237	502773	43823694	-0.0193286	ebi-a-GCST90029009	rs6458355	A	G	0.270139	Waist-hip ratio || id:ebi-a-GCST90029009
1.40001e-08	6	0.00200276	502773	113508902	-0.0109508	ebi-a-GCST90029009	rs9400598	A	C	0.541826	Waist-hip ratio || id:ebi-a-GCST90029009
7.39946e-53	6	0.00210259	502773	6752059	-0.0320379	ebi-a-GCST90029009	rs1294438	T	C	0.354679	Waist-hip ratio || id:ebi-a-GCST90029009
1.59993e-15	6	0.00202126	502773	43346462	-0.0157151	ebi-a-GCST90029009	rs9369409	G	C	0.59632	Waist-hip ratio || id:ebi-a-GCST90029009
6.90081e-22	6	0.00198772	502773	127200701	-0.0189048	ebi-a-GCST90029009	rs11154377	G	A	0.49332	Waist-hip ratio || id:ebi-a-GCST90029009
1.59993e-30	6	0.00198997	502773	160769811	-0.0225644	ebi-a-GCST90029009	rs668871	T	C	0.469851	Waist-hip ratio || id:ebi-a-GCST90029009
2.69998e-08	6	0.0029495	502773	166570692	-0.0155358	ebi-a-GCST90029009	rs2277094	C	T	0.132037	Waist-hip ratio || id:ebi-a-GCST90029009
2.1e-10	6	0.00199692	502773	7010566	0.0126671	ebi-a-GCST90029009	rs34980550	G	A	0.535431	Waist-hip ratio || id:ebi-a-GCST90029009
3.79997e-08	6	0.00216222	502773	22596987	0.0118589	ebi-a-GCST90029009	rs2294823	T	C	0.3087	Waist-hip ratio || id:ebi-a-GCST90029009
4.40048e-71	6	0.00488328	502773	34335088	0.0852391	ebi-a-GCST90029009	rs147627829	A	G	0.043798	Waist-hip ratio || id:ebi-a-GCST90029009
5.60015e-14	6	0.00402782	502773	41708664	0.0300285	ebi-a-GCST90029009	rs1316979	T	C	0.065858	Waist-hip ratio || id:ebi-a-GCST90029009
2.09991e-12	6	0.00322971	502773	85405761	0.022587	ebi-a-GCST90029009	rs10498948	T	G	0.105617	Waist-hip ratio || id:ebi-a-GCST90029009
1e-32	6	0.00201753	502773	139831757	-0.0239533	ebi-a-GCST90029009	rs634869	C	T	0.590788	Waist-hip ratio || id:ebi-a-GCST90029009
1.6e-08	6	0.00213605	502773	20589727	-0.011976	ebi-a-GCST90029009	rs6908042	G	A	0.319141	Waist-hip ratio || id:ebi-a-GCST90029009
2.49977e-23	6	0.00366731	502773	80922992	0.0365744	ebi-a-GCST90029009	rs16891532	A	C	0.079729	Waist-hip ratio || id:ebi-a-GCST90029009
8.10009e-09	6	0.00252422	502773	81136945	-0.0145993	ebi-a-GCST90029009	rs1436870	A	C	0.805141	Waist-hip ratio || id:ebi-a-GCST90029009
1.10002e-14	6	0.00616021	502773	127472589	0.0477762	ebi-a-GCST90029009	rs77097175	A	C	0.026635	Waist-hip ratio || id:ebi-a-GCST90029009
9.39723e-150	6	0.00199103	502773	43757896	0.0510869	ebi-a-GCST90029009	rs998584	A	C	0.482738	Waist-hip ratio || id:ebi-a-GCST90029009
4.60045e-26	6	0.0026286	502773	100615652	0.0271915	ebi-a-GCST90029009	rs2073267	G	A	0.172621	Waist-hip ratio || id:ebi-a-GCST90029009
1e-200	6	0.00465059	502773	127454893	0.164433	ebi-a-GCST90029009	rs72959041	A	G	0.049314	Waist-hip ratio || id:ebi-a-GCST90029009
1.99986e-12	7	0.00204204	502773	101721855	0.0142165	ebi-a-GCST90029009	rs388781	C	T	0.386663	Waist-hip ratio || id:ebi-a-GCST90029009
3.19963e-11	7	0.0020416	502773	20390109	-0.0137627	ebi-a-GCST90029009	rs17364847	T	C	0.395207	Waist-hip ratio || id:ebi-a-GCST90029009
1.29987e-42	7	0.00199277	502773	26397239	-0.0268864	ebi-a-GCST90029009	rs1534696	A	C	0.540633	Waist-hip ratio || id:ebi-a-GCST90029009
3.69999e-26	7	0.00247867	502773	73037366	-0.0257097	ebi-a-GCST90029009	rs55747707	A	G	0.202366	Waist-hip ratio || id:ebi-a-GCST90029009
3.09999e-08	7	0.00199338	502773	130025895	-0.0115202	ebi-a-GCST90029009	rs2239606	G	A	0.457201	Waist-hip ratio || id:ebi-a-GCST90029009
5.90065e-24	7	0.00198726	502773	28192280	-0.019562	ebi-a-GCST90029009	rs849133	T	C	0.502001	Waist-hip ratio || id:ebi-a-GCST90029009
1.99986e-12	7	0.00214786	502773	42667876	-0.015288	ebi-a-GCST90029009	rs1568799	C	A	0.311353	Waist-hip ratio || id:ebi-a-GCST90029009
2.1e-09	7	0.00340669	502773	46484508	0.020604	ebi-a-GCST90029009	rs76457207	G	A	0.09455	Waist-hip ratio || id:ebi-a-GCST90029009
3.79997e-09	7	0.0019971	502773	116907379	-0.0118629	ebi-a-GCST90029009	rs34911130	C	T	0.469178	Waist-hip ratio || id:ebi-a-GCST90029009
1.29987e-14	7	0.00204839	502773	120904817	-0.0156426	ebi-a-GCST90029009	rs4731009	T	C	0.383728	Waist-hip ratio || id:ebi-a-GCST90029009
9.09997e-09	7	0.00438061	502773	27094255	-0.0247905	ebi-a-GCST90029009	rs77339138	A	G	0.054673	Waist-hip ratio || id:ebi-a-GCST90029009
8.60003e-10	7	0.00210434	502773	138023288	-0.0129576	ebi-a-GCST90029009	rs357438	C	G	0.339164	Waist-hip ratio || id:ebi-a-GCST90029009
1.69981e-32	7	0.00250359	502773	25884102	0.0296352	ebi-a-GCST90029009	rs4722530	T	G	0.196414	Waist-hip ratio || id:ebi-a-GCST90029009
2.19989e-22	7	0.00201696	502773	77374764	-0.0188694	ebi-a-GCST90029009	rs10240081	C	T	0.416481	Waist-hip ratio || id:ebi-a-GCST90029009
2.60016e-13	7	0.00208639	502773	104852654	0.0155797	ebi-a-GCST90029009	rs41563	A	G	0.349618	Waist-hip ratio || id:ebi-a-GCST90029009
2.39994e-16	7	0.003423	502773	107609506	-0.0283027	ebi-a-GCST90029009	rs76335902	G	A	0.09367	Waist-hip ratio || id:ebi-a-GCST90029009
3.90032e-19	8	0.00233167	502773	23610799	-0.0209778	ebi-a-GCST90029009	rs1561105	G	T	0.23981	Waist-hip ratio || id:ebi-a-GCST90029009
1e-14	8	0.00227553	502773	89335647	0.0179714	ebi-a-GCST90029009	rs7014590	C	T	0.261441	Waist-hip ratio || id:ebi-a-GCST90029009
2.1e-08	8	0.00551078	502773	128107101	0.0292908	ebi-a-GCST90029009	rs16901948	A	G	0.033691	Waist-hip ratio || id:ebi-a-GCST90029009
1.09999e-08	8	0.00201097	502773	23879936	0.0117061	ebi-a-GCST90029009	rs4872210	G	A	0.454338	Waist-hip ratio || id:ebi-a-GCST90029009
9.09913e-11	8	0.00204799	502773	71989719	-0.013655	ebi-a-GCST90029009	rs1481801	C	A	0.613091	Waist-hip ratio || id:ebi-a-GCST90029009
3.09999e-08	8	0.00366558	502773	9183358	-0.0196879	ebi-a-GCST90029009	rs9987289	G	A	0.908681	Waist-hip ratio || id:ebi-a-GCST90029009
5.90065e-20	8	0.00206406	502773	126506694	-0.0186345	ebi-a-GCST90029009	rs112875651	A	G	0.391464	Waist-hip ratio || id:ebi-a-GCST90029009
4.00037e-33	8	0.00199074	502773	25464690	0.023183	ebi-a-GCST90029009	rs11992444	T	G	0.509392	Waist-hip ratio || id:ebi-a-GCST90029009
1.89998e-09	8	0.00205856	502773	25568895	-0.0126438	ebi-a-GCST90029009	rs2874535	C	T	0.60522	Waist-hip ratio || id:ebi-a-GCST90029009
1.50003e-11	8	0.0022394	502773	128318755	-0.015306	ebi-a-GCST90029009	rs10107982	C	T	0.275286	Waist-hip ratio || id:ebi-a-GCST90029009
7.70016e-38	8	0.0022708	502773	72493185	0.0289299	ebi-a-GCST90029009	rs6994124	C	T	0.260845	Waist-hip ratio || id:ebi-a-GCST90029009
4.79999e-10	8	0.00200835	502773	121356959	0.0124206	ebi-a-GCST90029009	rs1563394	A	C	0.436542	Waist-hip ratio || id:ebi-a-GCST90029009
2.49977e-13	9	0.00317529	502773	93985824	0.0230557	ebi-a-GCST90029009	rs2387099	G	A	0.111068	Waist-hip ratio || id:ebi-a-GCST90029009
8.50002e-10	9	0.00869218	502773	140008121	-0.0529717	ebi-a-GCST90029009	rs192111487	T	C	0.014163	Waist-hip ratio || id:ebi-a-GCST90029009
7.19996e-09	9	0.00310181	502773	78505692	-0.0181558	ebi-a-GCST90029009	rs76937529	T	C	0.12195	Waist-hip ratio || id:ebi-a-GCST90029009
5.90065e-15	9	0.00270679	502773	107667147	-0.0207122	ebi-a-GCST90029009	rs2254708	C	T	0.163317	Waist-hip ratio || id:ebi-a-GCST90029009
2.90001e-16	9	0.00199628	502773	113901309	0.0161985	ebi-a-GCST90029009	rs2418135	A	G	0.520027	Waist-hip ratio || id:ebi-a-GCST90029009
5.60003e-09	9	0.00201916	502773	119301607	-0.011632	ebi-a-GCST90029009	rs13283416	G	T	0.427358	Waist-hip ratio || id:ebi-a-GCST90029009
1.79999e-09	9	0.00352787	502773	17367946	-0.020912	ebi-a-GCST90029009	rs10963067	A	C	0.087174	Waist-hip ratio || id:ebi-a-GCST90029009
7.00003e-20	9	0.00261741	502773	95437132	0.0239196	ebi-a-GCST90029009	rs10992396	G	A	0.175289	Waist-hip ratio || id:ebi-a-GCST90029009
5.30029e-30	9	0.00234485	502773	107686823	0.0266719	ebi-a-GCST90029009	rs10820747	A	G	0.237739	Waist-hip ratio || id:ebi-a-GCST90029009
7.79992e-10	9	0.00299173	502773	137541413	-0.0182576	ebi-a-GCST90029009	rs12554943	C	T	0.126653	Waist-hip ratio || id:ebi-a-GCST90029009
3.89996e-08	9	0.00224416	502773	137003821	-0.0122196	ebi-a-GCST90029009	rs35401074	T	A	0.304415	Waist-hip ratio || id:ebi-a-GCST90029009
6.59933e-35	9	0.00518563	502773	107887450	-0.0624337	ebi-a-GCST90029009	rs72607124	A	G	0.039123	Waist-hip ratio || id:ebi-a-GCST90029009
6.90001e-10	9	0.00217594	502773	111944243	-0.0132086	ebi-a-GCST90029009	rs7869988	T	C	0.299636	Waist-hip ratio || id:ebi-a-GCST90029009
7.10068e-16	10	0.00218969	502773	34166698	0.0173755	ebi-a-GCST90029009	rs10763957	T	C	0.301357	Waist-hip ratio || id:ebi-a-GCST90029009
3.59998e-09	10	0.00208129	502773	94466910	-0.0126645	ebi-a-GCST90029009	rs11187140	A	G	0.359628	Waist-hip ratio || id:ebi-a-GCST90029009
1.39991e-24	10	0.0020001	502773	114768783	0.0203328	ebi-a-GCST90029009	rs6585201	A	G	0.454147	Waist-hip ratio || id:ebi-a-GCST90029009
7.19996e-10	10	0.00289459	502773	33559319	-0.0177161	ebi-a-GCST90029009	rs10827226	C	T	0.859752	Waist-hip ratio || id:ebi-a-GCST90029009
1.7e-10	10	0.00220414	502773	77295957	0.0142631	ebi-a-GCST90029009	rs9415106	A	G	0.714796	Waist-hip ratio || id:ebi-a-GCST90029009
1.9002e-19	10	0.00201217	502773	80918517	-0.0176972	ebi-a-GCST90029009	rs779933	A	G	0.432161	Waist-hip ratio || id:ebi-a-GCST90029009
7.59976e-11	10	0.00225252	502773	95346428	0.0146389	ebi-a-GCST90029009	rs12241416	A	G	0.265212	Waist-hip ratio || id:ebi-a-GCST90029009
2.80027e-11	10	0.00203774	502773	3581221	-0.0126383	ebi-a-GCST90029009	rs10795055	G	A	0.604528	Waist-hip ratio || id:ebi-a-GCST90029009
5.00035e-11	10	0.00199751	502773	27867957	-0.0130446	ebi-a-GCST90029009	rs2642310	A	G	0.478185	Waist-hip ratio || id:ebi-a-GCST90029009
4.90004e-08	10	0.0021563	502773	60511759	-0.0113891	ebi-a-GCST90029009	rs10763586	G	T	0.671056	Waist-hip ratio || id:ebi-a-GCST90029009
7.50067e-11	10	0.00200621	502773	63882682	0.0132833	ebi-a-GCST90029009	rs7070749	A	G	0.556997	Waist-hip ratio || id:ebi-a-GCST90029009
5.70033e-13	10	0.00291379	502773	4960320	-0.021082	ebi-a-GCST90029009	rs12777893	G	C	0.134864	Waist-hip ratio || id:ebi-a-GCST90029009
4.90004e-09	10	0.00219222	502773	89755601	0.0128195	ebi-a-GCST90029009	rs10887768	C	T	0.291411	Waist-hip ratio || id:ebi-a-GCST90029009
1.40001e-09	10	0.00203241	502773	104403310	0.0120388	ebi-a-GCST90029009	rs28408682	G	A	0.602823	Waist-hip ratio || id:ebi-a-GCST90029009
4.40048e-14	10	0.00205158	502773	119317804	-0.0154472	ebi-a-GCST90029009	rs4752078	G	C	0.618879	Waist-hip ratio || id:ebi-a-GCST90029009
1.20005e-11	11	0.00205274	502773	32447347	-0.01441	ebi-a-GCST90029009	rs7110547	G	C	0.382351	Waist-hip ratio || id:ebi-a-GCST90029009
2.5e-10	11	0.00199044	502773	36361616	0.0125632	ebi-a-GCST90029009	rs7128640	A	C	0.502441	Waist-hip ratio || id:ebi-a-GCST90029009
8.70001e-10	11	0.00208203	502773	14394258	0.0131027	ebi-a-GCST90029009	rs11023199	G	A	0.35555	Waist-hip ratio || id:ebi-a-GCST90029009
6.59933e-18	11	0.00217179	502773	62335765	0.0188871	ebi-a-GCST90029009	rs60098285	G	C	0.299303	Waist-hip ratio || id:ebi-a-GCST90029009
[truncated: 2,380 more rows]

## Sheet: Table S3
Table S3. The results of TWAS analyses for EMT.
Table S3a. The results of TWAS analyses in cross-tissue (UTMOST) for EMT.
Ensemeble ID	Test_score	p_value	Gene symbole	CHR	start	end	FDR
ENSG00000071082	7.69717	0.000318094	RPL31	2	101002229	101024032	0.0488564
ENSG00000084710	9.82376	7.16048e-05	EFR3B	2	25042076	25159135	0.0208998
ENSG00000109193	9.37772	6.26401e-05	SULT1E1	4	69841212	69860145	0.0208998
ENSG00000109332	8.1597	0.000100857	UBE2D3	4	102794383	102868896	0.0227197
ENSG00000115008	9.29698	3.68047e-05	IL1A	2	112773925	112784493	0.0208998
ENSG00000115137	9.09403	5.21901e-05	DNAJC27	2	24943636	24972094	0.0208998
ENSG00000115138	7.75441	0.000131736	POMC	2	25160853	25168903	0.0278209
ENSG00000115290	7.81889	0.000217417	GRB14	2	164492417	164621482	0.0367326
ENSG00000115484	9.78419	8.11604e-05	CCT4	2	61868085	61888671	0.0208998
ENSG00000115504	9.43604	7.20744e-05	EHBP1	2	62673851	63046487	0.0208998
ENSG00000132305	7.57127	8.46213e-05	IMMT	2	86143932	86195472	0.0208998
ENSG00000132464	12.205	4.05356e-06	ENAM	4	70628744	70646824	0.00684849
ENSG00000132467	9.17483	0.00015768	UTP3	4	70688532	70690551	0.0313412
ENSG00000135999	8.52235	0.00019532	EPC2	2	148644440	148787569	0.0347362
ENSG00000144229	8.07849	0.000183763	THSD7B	2	136765545	137677718	0.0344964
ENSG00000145354	7.85586	8.6593e-05	CISD2	4	102868974	102892807	0.0208998
ENSG00000169006	11.2609	1.05173e-05	NTSR2	2	11658178	11670195	0.0118459
ENSG00000196208	288.516	2.54629e-11	GREB1	2	11482341	11642788	8.6039e-08
ENSG00000227347	10.4815	4.19802e-05	HNRNPKP2	2	136199114	136200503	0.0208998
ENSG00000229920	8.92584	5.47121e-05	RPS4XP5	2	63642455	63644038	0.0208998
ENSG00000246560	8.71165	3.98267e-05	UBE2D3-AS1	4	102827611	102844099	0.0208998
ENSG00000249667	7.96594	0.000296956	LINC01259	4	38509729	38518056	0.0477816
Table S3b. The results of TWAS analyses in single-tissue (FUSION) for EMT.
Ensemeble ID	Gene symbole	PANEL	CHR	BEST.GWAS.ID	BEST.GWAS.Z	EQTL.ID	EQTL.Z	EQTL.GWAS.Z	NSNP	TWAS.Z	TWAS.P	FDR
ENSG00000001617	SEMA3F	GTExv8.ALL.Brain_Cortex	3	rs12637671	4.83	rs11711407	-4	4.44753	349	-4.74356	2.1e-06	0.0017889
ENSG00000001617	SEMA3F	GTExv8.ALL.Heart_Left_Ventricle	3	rs12637671	4.83	rs3774745	5.01	-3.28	328	-3.6578	0.000254	0.0337745
ENSG00000001617	SEMA3F	GTExv8.ALL.Ovary	3	rs12637671	4.83	rs11711407	-4.02	4.44753	350	-4.2345	2.29e-05	0.0105774
ENSG00000001617	SEMA3F	GTExv8.ALL.Lung	3	rs12637671	4.83	rs2624839	-4.35	2.80091	333	-3.81173	0.000138	0.0337888
ENSG00000002919	SNX11	GTExv8.ALL.Minor_Salivary_Gland	17	rs7215582	4.71	rs11079808	-5.36	-3.2148	443	3.5283	0.000418	0.0412698
ENSG00000002919	SNX11	GTExv8.ALL.Liver	17	rs7215582	4.71	rs875065	-4.35	-3.2138	444	3.77586	0.000159	0.0238029
ENSG00000004139	SARM1	GTExv8.ALL.Skin_Not_Sun_Exposed_Suprapubic	17	rs9913801	3.96	rs4795434	-6.58	3.23271	273	-3.96936	7.21e-05	0.0218272
ENSG00000004142	POLDIP2	GTExv8.ALL.Esophagus_Mucosa	17	rs9913801	3.96	rs708100	5.07	-3.47382	269	-3.99167	6.56e-05	0.0180174
ENSG00000004534	RBM6	GTExv8.ALL.Vagina	3	rs12637671	4.83	rs2777888	-6.97	3.4751	337	-3.47507	0.000511	0.0432308
ENSG00000004534	RBM6	GTExv8.ALL.Esophagus_Gastroesophageal_Junction	3	rs12637671	4.83	rs6446193	12.55	-2.94648	339	-3.58035	0.000343	0.042875
ENSG00000004534	RBM6	GTExv8.ALL.Brain_Amygdala	3	rs12637671	4.83	rs7061	-4.47	3.793	326	-5.054	4.33e-07	0.000594942
ENSG00000005020	SKAP2	GTExv8.ALL.Whole_Blood	7	rs17437369	-4.82	rs2960785	-18.39	3.63489	491	-3.6434	0.000269	0.0407058
ENSG00000005243	COPZ2	GTExv8.ALL.Skin_Not_Sun_Exposed_Suprapubic	17	rs7215582	4.71	rs7350950	7.21	4.61752	413	4.61752	3.88e-06	0.00665614
ENSG00000006025	OSBPL7	GTExv8.ALL.Muscle_Skeletal	17	rs7215582	4.71	rs1005655	5.08	-4.1207	385	-4.0631	4.84e-05	0.0138772
ENSG00000007908	SELE	GTExv8.ALL.Muscle_Skeletal	1	rs6025	-5.677	rs3917428	-3.37	-0.03776	546	3.7817	0.000156	0.0286927
ENSG00000008018	PSMB1	GTExv8.ALL.Cells_EBV-transformed_lymphocytes	6	rs4710811	4.81	rs9366232	-3.96	0.8685	266	-3.61261	0.000303	0.0265397
ENSG00000010165	METTL13	GTExv8.ALL.Skin_Not_Sun_Exposed_Suprapubic	1	rs733190	4.883	rs2294721	7.5	-3.50862	476	-3.56436	0.000365	0.0478168
ENSG00000010165	METTL13	GTExv8.ALL.Cells_Cultured_fibroblasts	1	rs733190	4.883	rs2294719	5.15	-3.53	479	-3.53426	0.000409	0.0476717
ENSG00000011275	RNF216	GTExv8.ALL.Thyroid	7	rs4486099	3.04	rs17135724	4.8	-2.96676	330	-3.71628	0.000202	0.0369612
ENSG00000013364	MVP	GTExv8.ALL.Liver	16	rs11648675	4.35	rs11648675	-5.73	4.35146	153	-4.35146	1.35e-05	0.00417673
ENSG00000014641	MDH1	GTExv8.ALL.Adrenal_Gland	2	rs13387839	-3.94	rs2028887	3.73	-3.60219	268	-3.54258	0.000396	0.0352503
ENSG00000014641	MDH1	GTExv8.ALL.Nerve_Tibial	2	rs13387839	-3.94	rs262476	10.49	-3.4718	268	-3.76937	0.000164	0.0446343
ENSG00000014641	MDH1	GTExv8.ALL.Spleen	2	rs13387839	-3.94	rs1356390	3.75	-3.78546	268	-3.72171	0.000198	0.0343183
ENSG00000014641	MDH1	GTExv8.ALL.Thyroid	2	rs13387839	-3.94	rs10171223	6.18	-3.7755	268	-3.7755	0.00016	0.0337407
ENSG00000014641	MDH1	GTExv8.ALL.Muscle_Skeletal	2	rs13387839	-3.94	rs7570031	5.17	-3.63714	268	-3.7428	0.000182	0.0291069
ENSG00000014641	MDH1	GTExv8.ALL.Pancreas	2	rs13387839	-3.94	rs7570031	4.07	-3.63713	268	-3.63713	0.000276	0.0384598
ENSG00000014641	MDH1	GTExv8.ALL.Artery_Coronary	2	rs13387839	-3.94	rs262494	3.88	-3.20061	268	-3.6001	0.000318	0.046372
ENSG00000014641	MDH1	GTExv8.ALL.Breast_Mammary_Tissue	2	rs13387839	-3.94	rs6708804	10.11	-3.62819	268	-3.56332	0.000366	0.0499161
ENSG00000022277	RTF2	GTExv8.ALL.Pancreas	20	rs6014831	-3.68	rs8125425	3.61	1.5521	585	3.81619	0.000136	0.029019
ENSG00000023191	RNH1	GTExv8.ALL.Brain_Cerebellum	11	rs12286521	-3.74	rs12418639	-6.74	-2.3397	420	3.55897	0.000372	0.0489216
ENSG00000028203	VEZT	GTExv8.ALL.Esophagus_Gastroesophageal_Junction	12	rs12320196	9.22	rs10777676	4.6	8.76882	609	3.64517	0.000267	0.0404872
ENSG00000028203	VEZT	GTExv8.ALL.Muscle_Skeletal	12	rs12320196	9.22	rs10777683	4.77	8.4468	609	7.93038	2.18e-15	2e-11
ENSG00000028203	VEZT	GTExv8.ALL.Brain_Cortex	12	rs12320196	9.22	rs10777676	3.76	8.76882	609	8.77	1.81e-18	1.08e-14
ENSG00000028203	VEZT	GTExv8.ALL.Spleen	12	rs12320196	9.22	rs249180	3.81	-1.41124	609	-3.88424	0.000103	0.0223156
ENSG00000028203	VEZT	GTExv8.ALL.Whole_Blood	12	rs12320196	9.22	rs6538624	4.78	-3.86885	609	-3.86885	0.000109	0.0250076
ENSG00000028203	VEZT	GTExv8.ALL.Lung	12	rs12320196	9.22	rs7298841	-5.58	5.01162	609	-4.69243	2.7e-06	0.00322279
ENSG00000028203	VEZT	GTExv8.ALL.Colon_Transverse	12	rs12320196	9.22	rs6538624	4.16	-3.86885	609	-3.86885	0.000109	0.0245539
ENSG00000028203	VEZT	GTExv8.ALL.Brain_Caudate_basal_ganglia	12	rs12320196	9.22	rs10859872	-4.21	-1.94495	609	5.61709	1.94e-08	3.5e-05
ENSG00000028203	VEZT	GTExv8.ALL.Skin_Not_Sun_Exposed_Suprapubic	12	rs12320196	9.22	rs6538624	6.04	-3.86885	609	-3.86885	0.000109	0.0280484
ENSG00000029639	TFB1M	GTExv8.ALL.Heart_Left_Ventricle	6	rs1334688	3.75	rs1334688	9.73	3.74964	519	3.61385	0.000302	0.0363773
ENSG00000029639	TFB1M	GTExv8.ALL.Esophagus_Mucosa	6	rs1334688	3.75	rs1334688	9.37	3.74964	514	3.74964	0.000177	0.0325713
ENSG00000029639	TFB1M	GTExv8.ALL.Adrenal_Gland	6	rs1334688	3.75	rs1334688	7.93	3.74964	516	3.74964	0.000177	0.0198523
ENSG00000029639	TFB1M	GTExv8.ALL.Adipose_Subcutaneous	6	rs1334688	3.75	rs1334688	-4.49	3.74964	512	-3.74938	0.000177	0.0361698
ENSG00000029639	TFB1M	GTExv8.ALL.Brain_Hypothalamus	6	rs1334688	3.75	rs1334688	5.65	3.74964	515	3.74964	0.000177	0.0290049
ENSG00000029639	TFB1M	GTExv8.ALL.Heart_Atrial_Appendage	6	rs1334688	3.75	rs1334688	7.49	3.74964	516	3.74964	0.000177	0.032581
ENSG00000029639	TFB1M	GTExv8.ALL.Brain_Cortex	6	rs1334688	3.75	rs1334688	5.87	3.74964	516	3.74964	0.000177	0.0319834
ENSG00000029639	TFB1M	GTExv8.ALL.Liver	6	rs1334688	3.75	rs1334688	5.07	3.74964	513	3.74964	0.000177	0.0238478
ENSG00000029639	TFB1M	GTExv8.ALL.Skin_Not_Sun_Exposed_Suprapubic	6	rs1334688	3.75	rs721101	-3.58	-2.2987	512	3.62748	0.000286	0.0420543
ENSG00000032389	EIPR1	GTExv8.ALL.Cells_Cultured_fibroblasts	2	rs7584823	4	rs7584823	4.21	4.00157	592	4.07053	4.69e-05	0.0120263
ENSG00000032389	EIPR1	GTExv8.ALL.Skin_Not_Sun_Exposed_Suprapubic	2	rs7584823	4	rs12619831	3.78	3.76236	590	3.76327	0.000168	0.0345845
ENSG00000035403	VCL	GTExv8.ALL.Brain_Cortex	10	rs12784355	4.43	rs2131957	-5.5	3.65241	241	-3.72	0.000199	0.0329621
ENSG00000035403	VCL	GTExv8.ALL.Whole_Blood	10	rs12784355	4.43	rs12784355	-4.67	4.43098	240	-4.33761	1.44e-05	0.00729516
ENSG00000043514	TRIT1	GTExv8.ALL.Minor_Salivary_Gland	1	rs2676697	-2.934	rs11207778	-3.46	-0.23162	394	3.4164	0.000635	0.0436336
ENSG00000050405	LIMA1	GTExv8.ALL.Brain_Putamen_basal_ganglia	12	rs11169520	-4.52	rs11169322	-3.83	-4.34814	313	4.36818	1.25e-05	0.00969792
ENSG00000050405	LIMA1	GTExv8.ALL.Adrenal_Gland	12	rs11169520	-4.52	rs1316607	-3.56	-4.49444	300	4.40666	1.05e-05	0.0050472
ENSG00000050405	LIMA1	GTExv8.ALL.Whole_Blood	12	rs11169520	-4.52	rs7296291	5.44	-4.35403	293	-4.09249	4.27e-05	0.0117805
ENSG00000050405	LIMA1	GTExv8.ALL.Stomach	12	rs11169520	-4.52	rs3812825	-4.28	-4.34506	299	4.34506	1.39e-05	0.00927284
ENSG00000050405	LIMA1	GTExv8.ALL.Colon_Sigmoid	12	rs11169520	-4.52	rs7296291	-5.13	-4.35403	308	4.35403	1.34e-05	0.00559065
ENSG00000050405	LIMA1	GTExv8.ALL.Esophagus_Gastroesophageal_Junction	12	rs11169520	-4.52	rs3812825	-7.31	-4.34506	299	3.57037	0.000356	0.043041
ENSG00000050405	LIMA1	GTExv8.ALL.Artery_Coronary	12	rs11169520	-4.52	rs2358539	-3.24	-4.34541	296	4.16876	3.06e-05	0.0150118
ENSG00000050405	LIMA1	GTExv8.ALL.Brain_Caudate_basal_ganglia	12	rs11169520	-4.52	rs1044370	3.31	2.06533	308	4.16998	3.05e-05	0.00749607
ENSG00000051825	MPHOSPH9	GTExv8.ALL.Esophagus_Gastroesophageal_Junction	12	rs11057251	-4.61	rs1106240	7.6	-3.29213	344	-3.66512	0.000247	0.038758
ENSG00000058262	SEC61A1	GTExv8.ALL.Brain_Substantia_nigra	3	rs6777095	6.61	rs3773161	3.79	-0.121	396	6.1206	9.32e-10	2.35e-06
ENSG00000058262	SEC61A1	GTExv8.ALL.Thyroid	3	rs6777095	6.61	rs1030655	6.8	4.02256	396	4.14479	3.4e-05	0.0136907
ENSG00000058262	SEC61A1	GTExv8.ALL.Artery_Aorta	3	rs6777095	6.61	rs2955125	4.62	6.57969	396	6.53761	6.25e-11	1.79e-07
ENSG00000058262	SEC61A1	GTExv8.ALL.Artery_Tibial	3	rs6777095	6.61	rs2811510	4.27	6.58088	396	6.54213	6.06e-11	2.11e-07
ENSG00000058262	SEC61A1	GTExv8.ALL.Muscle_Skeletal	3	rs6777095	6.61	rs11924142	5.15	6.3269	396	6.32691	2.5e-10	7.65e-07
ENSG00000058262	SEC61A1	GTExv8.ALL.Colon_Sigmoid	3	rs6777095	6.61	rs2999051	3.75	4.65095	397	4.65095	3.3e-06	0.00261474
ENSG00000058262	SEC61A1	GTExv8.ALL.Cells_Cultured_fibroblasts	3	rs6777095	6.61	rs2335771	10.95	4.02444	396	4.02444	5.71e-05	0.0135206
ENSG00000064012	CASP8	GTExv8.ALL.Pancreas	2	rs10931936	3.92	rs1035142	-9.32	3.12253	353	-3.66709	0.000245	0.0363665
ENSG00000064012	CASP8	GTExv8.ALL.Brain_Cerebellar_Hemisphere	2	rs10931936	3.92	rs10931936	9.19	3.91824	351	3.76914	0.000164	0.0310173
ENSG00000064012	CASP8	GTExv8.ALL.Adrenal_Gland	2	rs10931936	3.92	rs13016963	-9.12	3.06446	352	-3.5076	0.000452	0.0389972
ENSG00000064012	CASP8	GTExv8.ALL.Brain_Anterior_cingulate_cortex_BA24	2	rs10931936	3.92	rs6735656	7.63	3.47536	350	3.47536	0.00051	0.0492493
ENSG00000064012	CASP8	GTExv8.ALL.Adipose_Subcutaneous	2	rs10931936	3.92	rs1035142	-15.36	3.12253	352	-3.61967	0.000295	0.0448821
ENSG00000064012	CASP8	GTExv8.ALL.Skin_Sun_Exposed_Lower_leg	2	rs10931936	3.92	rs1035142	-16.18	3.12253	351	-3.76947	0.000164	0.0343519
ENSG00000064012	CASP8	GTExv8.ALL.Brain_Frontal_Cortex_BA9	2	rs10931936	3.92	rs700635	9.36	3.84193	349	3.86992	0.000109	0.0213727
ENSG00000064012	CASP8	GTExv8.ALL.Brain_Hippocampus	2	rs10931936	3.92	rs700635	4.31	3.84193	349	3.84193	0.000122	0.026884
ENSG00000064012	CASP8	GTExv8.ALL.Heart_Left_Ventricle	2	rs10931936	3.92	rs10931936	-7.01	3.91824	351	-3.72353	0.000196	0.0288556
ENSG00000064012	CASP8	GTExv8.ALL.Adipose_Visceral_Omentum	2	rs10931936	3.92	rs1035142	-14.21	3.12253	353	-3.60631	0.000311	0.0474219
ENSG00000064012	CASP8	GTExv8.ALL.Cells_Cultured_fibroblasts	2	rs10931936	3.92	rs1035142	-14.99	3.12253	352	-3.88438	0.000103	0.0211174
ENSG00000064012	CASP8	GTExv8.ALL.Brain_Cortex	2	rs10931936	3.92	rs700635	9.01	3.8419	349	3.84521	0.00012	0.0265022
ENSG00000064201	TSPAN32	GTExv8.ALL.Liver	11	rs4930000	4.07	rs11602585	-3.36	-1.9279	427	3.99162	6.56e-05	0.0126264
ENSG00000064989	CALCRL	GTExv8.ALL.Brain_Cerebellar_Hemisphere	2	rs7591567	4.22	rs1728672	-5	3.98152	247	-4.00134	6.3e-05	0.0180082
ENSG00000064989	CALCRL	GTExv8.ALL.Adipose_Subcutaneous	2	rs7591567	4.22	rs13417165	4.98	3.96616	247	3.96616	7.3e-05	0.0210122
ENSG00000064989	CALCRL	GTExv8.ALL.Artery_Coronary	2	rs7591567	4.22	rs17705966	5.77	3.92781	247	4.1955	2.72e-05	0.0150118
ENSG00000064989	CALCRL	GTExv8.ALL.Artery_Tibial	2	rs7591567	4.22	rs17705966	15.12	3.92781	248	3.96396	7.37e-05	0.0209567
ENSG00000064989	CALCRL	GTExv8.ALL.Nerve_Tibial	2	rs7591567	4.22	rs13417165	5.51	3.96617	248	3.96617	7.3e-05	0.0261361
ENSG00000064989	CALCRL	GTExv8.ALL.Ovary	2	rs7591567	4.22	rs10179705	4.44	4.2101	248	4.1822	2.89e-05	0.0105774
ENSG00000064989	CALCRL	GTExv8.ALL.Artery_Aorta	2	rs7591567	4.22	rs17705966	8.92	3.92781	248	3.92781	8.57e-05	0.0210577
ENSG00000066084	DIP2B	GTExv8.ALL.Minor_Salivary_Gland	12	rs11169520	-4.52	rs11169520	4.37	-4.51569	284	-3.91638	8.99e-05	0.0159312
ENSG00000066084	DIP2B	GTExv8.ALL.Brain_Putamen_basal_ganglia	12	rs11169520	-4.52	rs10876041	4.32	3.47321	296	3.67828	0.000235	0.0331492
ENSG00000066084	DIP2B	GTExv8.ALL.Esophagus_Mucosa	12	rs11169520	-4.52	rs1047912	5.14	-4.33939	283	-4.33105	1.48e-05	0.00980451
ENSG00000066084	DIP2B	GTExv8.ALL.Whole_Blood	12	rs11169520	-4.52	rs1047912	11.41	-4.33939	280	-4.32604	1.52e-05	0.00729516
ENSG00000066084	DIP2B	GTExv8.ALL.Adrenal_Gland	12	rs11169520	-4.52	rs2280503	4.71	-4.24758	284	-4.24758	2.16e-05	0.00605664
ENSG00000066084	DIP2B	GTExv8.ALL.Muscle_Skeletal	12	rs11169520	-4.52	rs3742062	9.58	-4.2958	279	-4.50522	6.63e-06	0.00412263
ENSG00000066084	DIP2B	GTExv8.ALL.Cells_Cultured_fibroblasts	12	rs11169520	-4.52	rs1047912	9.49	-4.33939	278	-4.18708	2.83e-05	0.0103669
ENSG00000066084	DIP2B	GTExv8.ALL.Heart_Left_Ventricle	12	rs11169520	-4.52	rs3742062	4.71	-4.2958	279	-4.2958	1.74e-05	0.00777333
ENSG00000066084	DIP2B	GTExv8.ALL.Pancreas	12	rs11169520	-4.52	rs1047912	4.26	-4.33939	285	-4.33939	1.43e-05	0.00650936
ENSG00000066084	DIP2B	GTExv8.ALL.Brain_Caudate_basal_ganglia	12	rs11169520	-4.52	rs2554862	3.56	2.2463	294	4.30878	1.64e-05	0.00591165
ENSG00000066382	MPPED2	GTExv8.ALL.Esophagus_Gastroesophageal_Junction	11	rs11031006	-13.25	rs10835665	3.46	-3.12874	400	-4.51264	6.4e-06	0.0059
ENSG00000066382	MPPED2	GTExv8.ALL.Brain_Caudate_basal_ganglia	11	rs11031006	-13.25	rs7101519	-5.19	1.9965	400	-4.32437	1.53e-05	0.00590908
ENSG00000066382	MPPED2	GTExv8.ALL.Esophagus_Mucosa	11	rs11031006	-13.25	rs12286198	6.93	-4.73226	400	-4.73226	2.22e-06	0.00322243
ENSG00000066827	ZFAT	GTExv8.ALL.Whole_Blood	8	rs9693482	5	rs17688465	4.29	-3.73578	568	-3.73578	0.000187	0.0323099
ENSG00000066827	ZFAT	GTExv8.ALL.Heart_Atrial_Appendage	8	rs9693482	5	rs17688465	4.12	-3.73579	570	-3.73579	0.000187	0.0328207
ENSG00000066827	ZFAT	GTExv8.ALL.Brain_Cortex	8	rs9693482	5	rs17761176	4.97	-3.72806	574	-3.7281	0.000193	0.0328817
ENSG00000066827	ZFAT	GTExv8.ALL.Brain_Frontal_Cortex_BA9	8	rs9693482	5	rs1077224	4.08	-2.2053	575	-4.6146	3.94e-06	0.00321898
ENSG00000067836	ROGDI	GTExv8.ALL.Brain_Cerebellum	16	rs3761680	-4.32	rs4786494	3.68	-4.12402	383	-3.54802	0.000388	0.0497739
ENSG00000068615	REEP1	GTExv8.ALL.Colon_Sigmoid	2	rs17438451	-4.97	rs3770059	4.78	-4.79831	417	-4.79831	1.6e-06	0.00163131
ENSG00000068615	REEP1	GTExv8.ALL.Brain_Caudate_basal_ganglia	2	rs17438451	-4.97	rs1863059	-5.83	-3.35944	418	3.47594	0.000509	0.0400431
ENSG00000068615	REEP1	GTExv8.ALL.Esophagus_Muscularis	2	rs17438451	-4.97	rs3770059	7.92	-4.79831	419	-4.79831	1.6e-06	0.00348552
ENSG00000068615	REEP1	GTExv8.ALL.Lung	2	rs17438451	-4.97	rs2241432	7.77	-4.3779	417	-4.3779	1.2e-05	0.00716175
ENSG00000068615	REEP1	GTExv8.ALL.Minor_Salivary_Gland	2	rs17438451	-4.97	rs1863059	-4.98	-3.35944	419	3.37788	0.00073	0.0491582
ENSG00000068615	REEP1	GTExv8.ALL.Brain_Cerebellum	2	rs17438451	-4.974	rs6758173	-5.92	-3.56681	416	3.56681	0.000361	0.0487477
ENSG00000069696	DRD4	GTExv8.ALL.Skin_Not_Sun_Exposed_Suprapubic	11	rs12286521	-3.74	rs12802200	-6.83	-2.75628	471	3.56245	0.000367	0.0478168
ENSG00000069696	DRD4	GTExv8.ALL.Brain_Frontal_Cortex_BA9	11	rs12286521	-3.74	rs12286521	-4.32	-3.7407	470	3.7119	0.000206	0.0299722
ENSG00000070718	AP3M2	GTExv8.ALL.Brain_Substantia_nigra	8	rs12679402	-3.58	rs12543292	-3.47	2.50509	348	-3.7421	0.000182	0.0241964
ENSG00000070831	CDC42	GTExv8.ALL.Artery_Aorta	1	rs2235529	10.117	rs4655026	5.02	4.49	515	4.49	7.2e-06	0.004128
ENSG00000070831	CDC42	GTExv8.ALL.Muscle_Skeletal	1	rs2235529	10.117	rs2501279	8.51	5.32093	513	5.0583	4.23e-07	0.000554432
ENSG00000070831	CDC42	GTExv8.ALL.Vagina	1	rs2235529	10.117	rs1780329	3.52	0.07613	514	3.7849	0.000154	0.0215124
ENSG00000070831	CDC42	GTExv8.ALL.Esophagus_Mucosa	1	rs2235529	10.117	rs7544210	5.59	4.36651	514	4.73	2.27e-06	0.00322243
ENSG00000070831	CDC42	GTExv8.ALL.Skin_Sun_Exposed_Lower_leg	1	rs2235529	10.117	rs4655026	4.85	4.48763	514	4.16079	3.17e-05	0.0155895
ENSG00000070831	CDC42	GTExv8.ALL.Cells_Cultured_fibroblasts	1	rs2235529	10.117	rs2501279	5.8	5.32	515	6.43151	1.26e-10	3.23e-07
ENSG00000071243	ING3	GTExv8.ALL.Skin_Not_Sun_Exposed_Suprapubic	7	rs41623	3.88	rs2721348	-4.46	3.5992	335	-3.59916	0.000319	0.044979
ENSG00000075188	NUP37	GTExv8.ALL.Nerve_Tibial	12	rs10860857	-6.37	rs1858173	4.33	-5.48829	436	-5.48829	4.06e-08	0.000123556
ENSG00000075188	NUP37	GTExv8.ALL.Cells_Cultured_fibroblasts	12	rs10860857	-6.37	rs7296993	-5.2	4.11844	437	-4.11844	3.81e-05	0.0117561
ENSG00000075188	NUP37	GTExv8.ALL.Colon_Transverse	12	rs10860857	-6.37	rs1858173	4.2	-5.48829	436	-5.91179	3.38e-09	6.19e-06
ENSG00000075188	NUP37	GTExv8.ALL.Adipose_Subcutaneous	12	rs10860857	-6.37	rs1509674	4.65	-5.7039	436	-5.7039	1.17e-08	3.12e-05
ENSG00000075643	MOCOS	GTExv8.ALL.Cells_Cultured_fibroblasts	18	rs16967548	-2.97	rs17739785	-6.91	-2.7808	509	3.53865	0.000402	0.0476717
ENSG00000076351	SLC46A1	GTExv8.ALL.Colon_Transverse	17	rs9913801	3.96	rs11080058	-3.54	-3.7917	272	4.21045	2.55e-05	0.0130682
ENSG00000076382	SPAG5	GTExv8.ALL.Adipose_Subcutaneous	17	rs9913801	3.96	rs4795467	3.76	3.7345	295	3.59562	0.000324	0.046576
ENSG00000076604	TRAF4	GTExv8.ALL.Esophagus_Muscularis	17	rs9913801	3.96	rs2191090	-3.86	3.64515	317	-3.71658	0.000202	0.0407451
ENSG00000076604	TRAF4	GTExv8.ALL.Cells_Cultured_fibroblasts	17	rs9913801	3.96	rs9303621	-7.44	3.94	317	-3.94	8.15e-05	0.0177861
ENSG00000076604	TRAF4	GTExv8.ALL.Brain_Hippocampus	17	rs9913801	3.96	rs2191090	3.87	3.6452	315	3.6452	0.000267	0.0394104
ENSG00000076685	NT5C2	GTExv8.ALL.Heart_Left_Ventricle	10	rs10786708	4.84	rs11191655	-3.37	-2.66203	351	3.76033	0.00017	0.0261919
ENSG00000076685	NT5C2	GTExv8.ALL.Spleen	10	rs10786708	4.84	rs10883802	-4.08	-1.81185	350	3.92933	8.52e-05	0.0203687
ENSG00000076685	NT5C2	GTExv8.ALL.Minor_Salivary_Gland	10	rs10786708	4.84	rs7913461	4.13	2.97878	351	4.32572	1.52e-05	0.00555555
ENSG00000076685	NT5C2	GTExv8.ALL.Heart_Atrial_Appendage	10	rs10786708	4.84	rs12779263	-3.46	-0.13461	351	3.97031	7.18e-05	0.0208413
ENSG00000076685	NT5C2	GTExv8.ALL.Artery_Tibial	10	rs10786708	4.84	rs6163	-6.1	-3.26604	350	3.70517	0.000211	0.0414914
ENSG00000076864	RAP1GAP	GTExv8.ALL.Whole_Blood	1	rs2235529	10.117	rs10493008	14.75	4.19682	445	4.12885	3.65e-05	0.0116786
ENSG00000076864	RAP1GAP	GTExv8.ALL.Thyroid	1	rs2235529	10.117	rs829411	4.02	-2.27009	445	-3.66865	0.000244	0.0409378
ENSG00000076864	RAP1GAP	GTExv8.ALL.Cells_EBV-transformed_lymphocytes	1	rs2235529	10.117	rs3121206	-3.99	-1.80117	446	3.8005	0.000144	0.0169622
ENSG00000078487	ZCWPW1	GTExv8.ALL.Lung	7	rs314361	-4.67	rs314358	-3.59	-4.0489	311	4.50168	6.74e-06	0.00495079
ENSG00000078487	ZCWPW1	GTExv8.ALL.Brain_Substantia_nigra	7	rs314361	-4.67	rs11769886	5.15	2.6249	307	3.489	0.000485	0.0425065
ENSG00000079134	THOC1	GTExv8.ALL.Brain_Cerebellar_Hemisphere	18	rs17451337	4.58	rs7244161	3.37	-2.0312	430	-4.7685	1.86e-06	0.00402504
ENSG00000079134	THOC1	GTExv8.ALL.Skin_Sun_Exposed_Lower_leg	18	rs17451337	4.58	rs9948087	-4.23	3.71104	430	-3.65683	0.000255	0.0440443
ENSG00000079257	LXN	GTExv8.ALL.Brain_Hypothalamus	3	rs2115941	-3.91	rs9840571	-4.94	-3.86295	393	3.8629	0.000112	0.0218961
ENSG00000080644	CHRNA3	GTExv8.ALL.Colon_Sigmoid	15	rs8043123	4.15	rs12914385	-6.04	-2.92207	424	3.95185	7.75e-05	0.0149491
ENSG00000081803	CADPS2	GTExv8.ALL.Brain_Cortex	7	rs757668	3.61	rs12706441	-3.51	2.73369	350	-3.8072	0.000141	0.027122
ENSG00000081803	CADPS2	GTExv8.ALL.Artery_Aorta	7	rs757668	3.61	rs7782606	-4.87	2.71916	350	-3.70178	0.000214	0.0347245
ENSG00000082146	STRADB	GTExv8.ALL.Heart_Left_Ventricle	2	rs10931936	3.92	rs6705845	4.24	3.54709	349	3.54709	0.00039	0.0425738
ENSG00000082175	PGR	GTExv8.ALL.Muscle_Skeletal	11	rs17728593	4.34	rs493220	-4.33	4.33324	550	-4.33324	1.47e-05	0.0064225
ENSG00000082175	PGR	GTExv8.ALL.Cells_Cultured_fibroblasts	11	rs17728593	4.34	rs485283	-9.8	4.03075	550	-4.33312	1.47e-05	0.00603112
ENSG00000082175	PGR	GTExv8.ALL.Adipose_Subcutaneous	11	rs17728593	4.34	rs485283	-5.7	4.03075	550	-4.05218	5.07e-05	0.0163623
ENSG00000082175	PGR	GTExv8.ALL.Spleen	11	rs17728593	4.34	rs7947643	-3.3	0.3936	550	-4.8316	1.35e-06	0.00233989
ENSG00000082175	PGR	GTExv8.ALL.Thyroid	11	rs17728593	4.34	rs11224716	-4.09	0.244561	550	-3.64115	0.000271	0.04228
ENSG00000082175	PGR	GTExv8.ALL.Artery_Tibial	11	rs17728593	4.34	rs555653	14.11	-3.38053	550	-3.99262	6.53e-05	0.0194445
ENSG00000082175	PGR	GTExv8.ALL.Adrenal_Gland	11	rs17728593	4.34	rs659048	5	-2.71626	550	-4.31386	1.6e-05	0.00527812
ENSG00000082258	CCNT2	GTExv8.ALL.Minor_Salivary_Gland	2	rs10496732	-3.74	rs3769028	4.65	-3.46359	371	-3.46359	0.000533	0.0418368
ENSG00000082258	CCNT2	GTExv8.ALL.Brain_Caudate_basal_ganglia	2	rs10496732	-3.74	rs3769028	5.18	-3.46359	372	-3.46359	0.000533	0.0411704
ENSG00000082258	CCNT2	GTExv8.ALL.Muscle_Skeletal	2	rs10496732	-3.74	rs1984559	5.43	-3.68518	358	-3.71539	0.000203	0.0305332
ENSG00000082258	CCNT2	GTExv8.ALL.Skin_Sun_Exposed_Lower_leg	2	rs10496732	-3.74	rs17257081	6.7	-3.68837	320	-3.77654	0.000159	0.033933
ENSG00000082258	CCNT2	GTExv8.ALL.Colon_Sigmoid	2	rs10496732	-3.74	rs3769028	7.01	-3.46359	371	-3.67418	0.000239	0.0304597
ENSG00000082258	CCNT2	GTExv8.ALL.Heart_Left_Ventricle	2	rs10496732	-3.74	rs17698630	7.66	-3.69113	362	-3.63799	0.000275	0.0350361
ENSG00000082258	CCNT2	GTExv8.ALL.Breast_Mammary_Tissue	2	rs10496732	-3.74	rs17698630	7.63	-3.69113	370	-3.65374	0.000258	0.0435876
ENSG00000082258	CCNT2	GTExv8.ALL.Brain_Cortex	2	rs10496732	-3.74	rs3769028	5.75	-3.4636	369	-3.57913	0.000345	0.0420988
ENSG00000082258	CCNT2	GTExv8.ALL.Brain_Anterior_cingulate_cortex_BA24	2	rs10496732	-3.74	rs3769028	4.4	-3.46359	367	-3.46359	0.000533	0.0492493
ENSG00000082258	CCNT2	GTExv8.ALL.Pancreas	2	rs10496732	-3.74	rs1984559	8.35	-3.68518	372	-3.69849	0.000217	0.0339848
ENSG00000082258	CCNT2	GTExv8.ALL.Brain_Cerebellum	2	rs10496732	-3.737	rs3769028	6.24	-3.46359	370	-3.57787	0.000346	0.0484211
ENSG00000082258	CCNT2	GTExv8.ALL.Artery_Coronary	2	rs10496732	-3.74	rs17698630	4.4	-3.69113	372	-3.6911	0.000223	0.0386562
ENSG00000082258	CCNT2	GTExv8.ALL.Spleen	2	rs10496732	-3.74	rs17698630	6.7	-3.69113	372	-3.67665	0.000236	0.0365138
ENSG00000082258	CCNT2	GTExv8.ALL.Cells_Cultured_fibroblasts	2	rs10496732	-3.74	rs1984559	6.91	-3.68518	365	-3.68518	0.000229	0.0378847
ENSG00000082258	CCNT2	GTExv8.ALL.Thyroid	2	rs10496732	-3.74	rs17698630	11.63	-3.69113	370	-3.6236	0.000291	0.04228
ENSG00000082258	CCNT2	GTExv8.ALL.Small_Intestine_Terminal_Ileum	2	rs10496732	-3.74	rs1984559	6.7	-3.6852	372	-3.68052	0.000233	0.0379656
ENSG00000082258	CCNT2	GTExv8.ALL.Esophagus_Muscularis	2	rs10496732	-3.74	rs1984559	9.45	-3.68518	370	-3.66128	0.000251	0.0478514
ENSG00000082641	NFE2L1	GTExv8.ALL.Whole_Blood	17	rs7215582	4.71	rs2905855	-4.26	2.77171	418	-4.96577	6.84e-07	0.000844154
ENSG00000082641	NFE2L1	GTExv8.ALL.Artery_Tibial	17	rs7215582	4.71	rs12451413	-4	2.04421	416	-4.68344	2.82e-06	0.00209929
ENSG00000084710	EFR3B	GTExv8.ALL.Adipose_Visceral_Omentum	2	rs12612413	4.4	rs563590	4.73	3.96062	335	3.96062	7.48e-05	0.0220247
ENSG00000084710	EFR3B	GTExv8.ALL.Adrenal_Gland	2	rs12612413	4.4	rs522806	-6.4	3.89192	335	-3.89192	9.95e-05	0.0129767
ENSG00000084710	EFR3B	GTExv8.ALL.Skin_Sun_Exposed_Lower_leg	2	rs12612413	4.4	rs546217	3.51	3.97362	333	3.98211	6.83e-05	0.0220726
ENSG00000084774	CAD	GTExv8.ALL.Artery_Coronary	2	rs1992291	-3.33	rs11126929	-3.75	-2.8449	310	3.52	0.000432	0.046372
ENSG00000085999	RAD54L	GTExv8.ALL.Skin_Sun_Exposed_Lower_leg	1	rs10252	3.429	rs10252	-6.25	3.42906	347	-3.58012	0.000343	0.0481765
ENSG00000087077	TRIP6	GTExv8.ALL.Muscle_Skeletal	7	rs314361	-4.67	rs12672665	-7.26	-3.70518	360	3.6581	0.000254	0.0332921
ENSG00000087077	TRIP6	GTExv8.ALL.Brain_Cerebellum	7	rs314361	-4.67	rs4729617	-3.58	-3.78495	358	4.08614	4.39e-05	0.0168949
ENSG00000087077	TRIP6	GTExv8.ALL.Esophagus_Gastroesophageal_Junction	7	rs314361	-4.67	rs12705091	4.87	2.22962	360	3.79132	0.00015	0.0316071
ENSG00000087077	TRIP6	GTExv8.ALL.Colon_Sigmoid	7	rs314361	-4.67	rs314330	-4.42	-3.5198	360	3.5198	0.000432	0.042822
ENSG00000087077	TRIP6	GTExv8.ALL.Ovary	7	rs314361	-4.67	rs314375	-4.63	-3.75802	358	3.6784	0.000235	0.0377251
ENSG00000087077	TRIP6	GTExv8.ALL.Adipose_Subcutaneous	7	rs314361	-4.67	rs314378	-7.75	-3.76274	361	3.7627	0.000168	0.0350824
ENSG00000087077	TRIP6	GTExv8.ALL.Breast_Mammary_Tissue	7	rs314361	-4.67	rs13232524	-4.09	-3.1511	360	3.7782	0.000158	0.0340558
ENSG00000087077	TRIP6	GTExv8.ALL.Heart_Atrial_Appendage	7	rs314361	-4.67	rs314378	-7.57	-3.76274	361	3.81842	0.000134	0.0273324
ENSG00000087077	TRIP6	GTExv8.ALL.Skin_Sun_Exposed_Lower_leg	7	rs314361	-4.67	rs12672665	-7.95	-3.7052	361	3.70519	0.000211	0.0426182
ENSG00000087077	TRIP6	GTExv8.ALL.Artery_Aorta	7	rs314361	-4.67	rs15624	-8.25	-3.70448	361	3.55686	0.000375	0.0496154
ENSG00000087077	TRIP6	GTExv8.ALL.Cells_Cultured_fibroblasts	7	rs314361	-4.67	rs13241786	-6.34	-3.30415	360	3.54786	0.000388	0.0476717
ENSG00000087085	ACHE	GTExv8.ALL.Pituitary	7	rs314361	-4.67	rs6706	4.87	2.462	356	3.85185	0.000117	0.0458856
ENSG00000088538	DOCK3	GTExv8.ALL.Muscle_Skeletal	3	rs12637671	4.83	rs11921930	3.83	-2.3728	288	-3.57316	0.000353	0.0426155
ENSG00000089041	P2RX7	GTExv8.ALL.Pancreas	12	rs3794207	-4.21	rs891781	3.84	1.25643	430	3.99514	6.47e-05	0.0157776
ENSG00000089050	RBBP9	GTExv8.ALL.Colon_Transverse	20	rs6081303	-4.52	rs12481256	-5.58	-3.91391	474	3.53302	0.000411	0.0499032
ENSG00000089050	RBBP9	GTExv8.ALL.Heart_Atrial_Appendage	20	rs6081303	-4.52	rs12481256	-5.39	-3.9139	474	3.91391	9.08e-05	0.0222515
ENSG00000089091	DZANK1	GTExv8.ALL.Thyroid	20	rs6081303	-4.52	rs6045413	-10.32	-3.48698	462	3.59113	0.000329	0.04228
ENSG00000089091	DZANK1	GTExv8.ALL.Skin_Sun_Exposed_Lower_leg	20	rs6081303	-4.52	rs6045413	-4.12	-3.48698	462	3.5845	0.000338	0.0481765
ENSG00000089486	CDIP1	GTExv8.ALL.Colon_Sigmoid	16	rs3761680	-4.32	rs4786500	-8.83	-4.20784	422	4.13698	3.52e-05	0.00866284
ENSG00000089486	CDIP1	GTExv8.ALL.Pituitary	16	rs3761680	-4.32	rs8129	-5.51	-4.00032	423	3.94628	7.94e-05	0.0458856
ENSG00000089486	CDIP1	GTExv8.ALL.Nerve_Tibial	16	rs3761680	-4.32	rs8129	-10.16	-4.00032	419	3.7165	0.000202	0.0470842
ENSG00000089486	CDIP1	GTExv8.ALL.Lung	16	rs3761680	-4.32	rs8129	-9.11	-4.00032	419	4.00032	6.33e-05	0.01727
ENSG00000089486	CDIP1	GTExv8.ALL.Brain_Cortex	16	rs3761680	-4.32	rs6500606	6.08	-4.29335	420	-4.03736	5.41e-05	0.0169789
ENSG00000089486	CDIP1	GTExv8.ALL.Heart_Atrial_Appendage	16	rs3761680	-4.32	rs8129	-5.92	-4.00032	424	4.13991	3.47e-05	0.0174587
ENSG00000089486	CDIP1	GTExv8.ALL.Esophagus_Gastroesophageal_Junction	16	rs3761680	-4.32	rs6500605	-9.38	-4.29349	422	4.1951	2.73e-05	0.0161723
ENSG00000089486	CDIP1	GTExv8.ALL.Brain_Cerebellar_Hemisphere	16	rs3761680	-4.32	rs3747584	9.58	-3.60451	423	-3.60451	0.000313	0.043234
ENSG00000089486	CDIP1	GTExv8.ALL.Skin_Not_Sun_Exposed_Suprapubic	16	rs3761680	-4.32	rs3747584	-5.56	-3.60451	422	3.60451	0.000313	0.044746
ENSG00000089486	CDIP1	GTExv8.ALL.Adipose_Visceral_Omentum	16	rs3761680	-4.32	rs6500606	-6.63	-4.29335	422	4.29335	1.76e-05	0.01164
ENSG00000089486	CDIP1	GTExv8.ALL.Brain_Cerebellum	16	rs3761680	-4.32	rs4786500	11.06	-4.20784	420	-4.20784	2.58e-05	0.0124114
ENSG00000089486	CDIP1	GTExv8.ALL.Brain_Frontal_Cortex_BA9	16	rs3761680	-4.32	rs2270366	4.52	-4.11	424	-4.14515	3.4e-05	0.0111112
ENSG00000089486	CDIP1	GTExv8.ALL.Uterus	16	rs3761680	-4.32	rs12709116	-3.5	-0.45441	425	3.47	0.00052	0.043223
ENSG00000089486	CDIP1	GTExv8.ALL.Whole_Blood	16	rs3761680	-4.32	rs4786494	-6.57	-4.12402	413	3.8679	0.00011	0.0250076
ENSG00000089486	CDIP1	GTExv8.ALL.Heart_Left_Ventricle	16	rs3761680	-4.32	rs6500605	-5.2	-4.29349	422	4.29349	1.76e-05	0.00777333
ENSG00000089486	CDIP1	GTExv8.ALL.Spleen	16	rs3761680	-4.32	rs8129	-4.82	-4.00032	421	4.00032	6.33e-05	0.0164595
ENSG00000089486	CDIP1	GTExv8.ALL.Cells_EBV-transformed_lymphocytes	16	rs3761680	-4.32	rs1684600	-4.78	-3.20663	419	3.75853	0.000171	0.0182542
ENSG00000089486	CDIP1	GTExv8.ALL.Stomach	16	rs3761680	-4.32	rs6500606	-5.38	-4.29335	422	4.29335	1.76e-05	0.00982473
ENSG00000089486	CDIP1	GTExv8.ALL.Cells_Cultured_fibroblasts	16	rs3761680	-4.32	rs8129	-13.84	-4.00032	421	3.76525	0.000166	0.0298713
ENSG00000089486	CDIP1	GTExv8.ALL.Colon_Transverse	16	rs3761680	-4.32	rs8129	-8.9	-4.00032	422	3.70044	0.000215	0.0333392
ENSG00000089486	CDIP1	GTExv8.ALL.Skin_Sun_Exposed_Lower_leg	16	rs3761680	-4.32	rs4786500	-5.1	-4.20784	418	4.20784	2.58e-05	0.0141657
ENSG00000090686	USP48	GTExv8.ALL.Whole_Blood	1	rs2235529	10.117	rs17459097	-3.25	-2.84279	496	3.60612	0.000311	0.0433343
ENSG00000090686	USP48	GTExv8.ALL.Pituitary	1	rs2235529	10.117	rs10917047	-5.7	-3.24124	496	3.83145	0.000127	0.0458856
ENSG00000090686	USP48	GTExv8.ALL.Adipose_Visceral_Omentum	1	rs2235529	10.117	rs4654981	-7.24	-4.28291	497	4.11427	3.88e-05	0.0138047
ENSG00000090686	USP48	GTExv8.ALL.Adipose_Subcutaneous	1	rs2235529	10.117	rs333204	-7.17	-2.93383	495	4.34044	1.42e-05	0.0110304
ENSG00000090686	USP48	GTExv8.ALL.Artery_Aorta	1	rs2235529	10.117	rs829372	-4.97	-2.29	497	4.83	1.38e-06	0.0014835
ENSG00000090686	USP48	GTExv8.ALL.Brain_Caudate_basal_ganglia	1	rs2235529	10.117	rs10753520	-4.22	-4.42456	493	4.41557	1.01e-05	0.00535784
ENSG00000090686	USP48	GTExv8.ALL.Pancreas	1	rs2235529	10.117	rs333172	-6	-3	497	5.68062	1.34e-08	3.05e-05
ENSG00000090686	USP48	GTExv8.ALL.Breast_Mammary_Tissue	1	rs2235529	10.117	rs333172	-5.65	-3.00378	496	4.07627	4.58e-05	0.0164459
ENSG00000090686	USP48	GTExv8.ALL.Liver	1	rs2235529	10.117	rs10917042	4.31	3.89282	497	4.33165	1.48e-05	0.00417673
ENSG00000090686	USP48	GTExv8.ALL.Heart_Left_Ventricle	1	rs2235529	10.117	rs4654981	-3.65	-4.28	497	5.31	1.11e-07	0.000147075
ENSG00000090686	USP48	GTExv8.ALL.Colon_Sigmoid	1	rs2235529	10.117	rs4654981	-4.41	-4.28291	497	4.47942	7.48e-06	0.00410652
ENSG00000090686	USP48	GTExv8.ALL.Esophagus_Gastroesophageal_Junction	1	rs2235529	10.117	rs333172	-4.83	-3.00378	497	4.06718	4.76e-05	0.019602
ENSG00000090686	USP48	GTExv8.ALL.Colon_Transverse	1	rs2235529	10.117	rs333172	-5.46	-3.00378	497	3.77187	0.000162	0.0302624
ENSG00000090686	USP48	GTExv8.ALL.Muscle_Skeletal	1	rs2235529	10.117	rs10917042	6.36	3.89282	495	3.89282	9.91e-05	0.0241447
ENSG00000090686	USP48	GTExv8.ALL.Skin_Sun_Exposed_Lower_leg	1	rs2235529	10.117	rs333172	-4.1	-3.00378	496	4.69672	2.64e-06	0.00373263
ENSG00000090975	PITPNM2	GTExv8.ALL.Brain_Amygdala	12	rs11057251	-4.61	rs11572951	4.06	2.94605	320	3.986	6.72e-05	0.014205
ENSG00000090975	PITPNM2	GTExv8.ALL.Brain_Cerebellar_Hemisphere	12	rs11057251	-4.61	rs28533432	-5.66	-4.4271	322	3.81811	0.000134	0.0289976
ENSG00000090975	PITPNM2	GTExv8.ALL.Brain_Cerebellum	12	rs11057251	-4.61	rs1727307	-5.37	-2.97029	321	3.68216	0.000231	0.0394471
ENSG00000091844	RGS17	GTExv8.ALL.Brain_Cerebellum	6	rs3757070	9.11	rs6557273	-5.46	2.24958	529	-3.60178	0.000316	0.0458915
ENSG00000095739	BAMBI	GTExv8.ALL.Kidney_Cortex	10	rs1248990	-2.94	rs12762979	3.46	1.5347	610	3.5304	0.000415	0.0469977
ENSG00000099783	HNRNPM	GTExv8.ALL.Thyroid	19	rs7253377	4.72	rs563320	4.51	4.04446	379	4.04446	5.24e-05	0.0165403
ENSG00000099810	MTAP	GTExv8.ALL.Vagina	9	rs2779747	8.53	rs4364717	-4.04	3.65947	445	-3.6595	0.000253	0.0303255
ENSG00000099810	MTAP	GTExv8.ALL.Ovary	9	rs2779747	8.53	rs4364717	-4.26	3.65947	445	-3.65947	0.000253	0.0377251
ENSG00000099810	MTAP	GTExv8.ALL.Artery_Coronary	9	rs2779747	8.53	rs3802394	-4.57	2.49838	443	-4.31993	1.56e-05	0.0100442
ENSG00000099810	MTAP	GTExv8.ALL.Muscle_Skeletal	9	rs2779747	8.53	rs7023954	-15.83	3.33178	434	-3.5578	0.000374	0.0445643
ENSG00000099810	MTAP	GTExv8.ALL.Artery_Tibial	9	rs2779747	8.53	rs7023954	-10.58	3.3318	432	-3.62487	0.000289	0.0493764
ENSG00000099810	MTAP	GTExv8.ALL.Heart_Left_Ventricle	9	rs2779747	8.53	rs7023954	-7.34	3.33178	443	-3.51822	0.000434	0.0456389
ENSG00000099810	MTAP	GTExv8.ALL.Esophagus_Muscularis	9	rs2779747	8.53	rs7023954	-9.69	3.33178	441	-3.70992	0.000207	0.0409015
ENSG00000099810	MTAP	GTExv8.ALL.Pancreas	9	rs2779747	8.53	rs7023954	-5.59	3.33178	443	-3.76702	0.000165	0.0315138
ENSG00000099810	MTAP	GTExv8.ALL.Adipose_Subcutaneous	9	rs2779747	8.53	rs7023954	-12.47	3.33178	434	-4.16342	3.14e-05	0.0151878
ENSG00000099810	MTAP	GTExv8.ALL.Breast_Mammary_Tissue	9	rs2779747	8.53	rs7023954	-9.39	3.33178	441	-4.05032	5.11e-05	0.0164459
ENSG00000099810	MTAP	GTExv8.ALL.Skin_Not_Sun_Exposed_Suprapubic	9	rs2779747	8.526	rs7023954	-8.56	3.33178	438	-4.03784	5.39e-05	0.0184931
ENSG00000099810	MTAP	GTExv8.ALL.Brain_Hypothalamus	9	rs2779747	8.53	rs7047648	-3.91	4.0729	445	-4.0729	4.64e-05	0.0124915
ENSG00000099810	MTAP	GTExv8.ALL.Esophagus_Mucosa	9	rs2779747	8.53	rs7023954	-7.51	3.33178	440	-3.65708	0.000255	0.0436885
ENSG00000099810	MTAP	GTExv8.ALL.Minor_Salivary_Gland	9	rs2779747	8.53	rs756641	-4.03	2.473	445	-4.0126	6.01e-05	0.0119033
ENSG00000099810	MTAP	GTExv8.ALL.Colon_Transverse	9	rs2779747	8.53	rs7049092	-3.88	3.43773	445	-4.06729	4.76e-05	0.014467
ENSG00000099810	MTAP	GTExv8.ALL.Adipose_Visceral_Omentum	9	rs2779747	8.53	rs7023954	-9.66	3.33178	441	-4.42527	9.63e-06	0.0102788
ENSG00000099810	MTAP	GTExv8.ALL.Adrenal_Gland	9	rs2779747	8.53	rs7851133	-3.6	3.2683	445	-3.81357	0.000137	0.0160062
ENSG00000099810	MTAP	GTExv8.ALL.Skin_Sun_Exposed_Lower_leg	9	rs2779747	8.526	rs7023954	-9.63	3.33178	432	-3.87764	0.000105	0.0272492
ENSG00000099810	MTAP	GTExv8.ALL.Brain_Frontal_Cortex_BA9	9	rs2779747	8.53	rs10121899	-5.36	3.49208	445	-3.79	0.000149	0.0260856
ENSG00000100599	RIN3	GTExv8.ALL.Colon_Sigmoid	14	rs8010344	4.82	rs11627032	-7.76	4.1338	550	-4.42139	9.81e-06	0.00454984
ENSG00000100599	RIN3	GTExv8.ALL.Esophagus_Gastroesophageal_Junction	14	rs8010344	4.82	rs737522	5.76	-1.53761	550	-3.93348	8.37e-05	0.0224147
ENSG00000100599	RIN3	GTExv8.ALL.Whole_Blood	14	rs8010344	4.82	rs11628803	-4.87	-4.38917	549	3.75823	0.000171	0.0314313
ENSG00000100599	RIN3	GTExv8.ALL.Small_Intestine_Terminal_Ileum	14	rs8010344	4.82	rs11624512	-5.09	4.67755	549	-4.67755	2.9e-06	0.00301963
ENSG00000100599	RIN3	GTExv8.ALL.Esophagus_Muscularis	14	rs8010344	4.82	rs4904964	-6.38	4.2081	548	-3.9339	8.36e-05	0.0237901
ENSG00000100968	NFATC4	GTExv8.ALL.Artery_Aorta	14	rs34354104	3.81	rs8008406	-5.63	3.5957	523	-3.634	0.000279	0.0406678
ENSG00000100994	PYGB	GTExv8.ALL.Minor_Salivary_Gland	20	rs2274890	3.53	rs2281558	-6.81	3.5219	428	-3.5219	0.000429	0.0412698
ENSG00000100994	PYGB	GTExv8.ALL.Cells_Cultured_fibroblasts	20	rs2274890	3.53	rs6115202	-5.61	3.1498	428	-3.71295	0.000205	0.0350447
ENSG00000101181	MTG2	GTExv8.ALL.Brain_Frontal_Cortex_BA9	20	rs2297588	-2.98	rs1615746	4.25	-2.6018	528	-3.48898	0.000485	0.0495306
ENSG00000101384	JAG1	GTExv8.ALL.Brain_Caudate_basal_ganglia	20	rs1028846	3.65	rs1232607	3.97	3.0056	588	3.9793	6.91e-05	0.010675
ENSG00000101557	USP14	GTExv8.ALL.Cells_Cultured_fibroblasts	18	rs17451337	4.58	rs9948087	-9.71	3.711	348	-3.61068	0.000305	0.0440618
ENSG00000101557	USP14	GTExv8.ALL.Skin_Not_Sun_Exposed_Suprapubic	18	rs17451337	4.58	rs9948087	-5.51	3.71104	348	-3.71104	0.000206	0.0371993
ENSG00000101557	USP14	GTExv8.ALL.Brain_Putamen_basal_ganglia	18	rs17451337	4.58	rs4602115	-6.02	3.60342	348	-3.60342	0.000314	0.038465
ENSG00000101557	USP14	GTExv8.ALL.Skin_Sun_Exposed_Lower_leg	18	rs17451337	4.58	rs4797876	-5.72	3.709	348	-3.68268	0.000231	0.0440443
ENSG00000101557	USP14	GTExv8.ALL.Nerve_Tibial	18	rs17451337	4.58	rs4797876	-6.71	3.709	348	-4.1347	3.55e-05	0.0176508
ENSG00000101557	USP14	GTExv8.ALL.Artery_Coronary	18	rs17451337	4.58	rs948263	-3.51	4.1047	348	-4.1047	4.05e-05	0.0150118
ENSG00000102882	MAPK3	GTExv8.ALL.Brain_Caudate_basal_ganglia	16	rs11648675	4.35	rs12716974	3.87	-3.38924	227	-3.57483	0.00035	0.0305234
ENSG00000102882	MAPK3	GTExv8.ALL.Minor_Salivary_Gland	16	rs11648675	4.35	rs4609871	4.59	-3.452	227	-3.45201	0.000556	0.0418368
ENSG00000102882	MAPK3	GTExv8.ALL.Cells_EBV-transformed_lymphocytes	16	rs11648675	4.35	rs10083738	5.83	-3.45943	227	-3.52421	0.000425	0.0337628
ENSG00000102962	CCL22	GTExv8.ALL.Whole_Blood	16	rs7190847	4.53	rs7197204	-3.91	4.47759	552	-4.0951	4.22e-05	0.0117805
ENSG00000103335	PIEZO1	GTExv8.ALL.Muscle_Skeletal	16	rs2242171	-3.03	rs7184427	-6.27	-2.68348	404	3.68153	0.000232	0.0317701
ENSG00000103415	HMOX2	GTExv8.ALL.Thyroid	16	rs3761680	-4.32	rs6500606	8.1	-4.29335	429	-4.29335	1.76e-05	0.0111899
ENSG00000103415	HMOX2	GTExv8.ALL.Nerve_Tibial	16	rs3761680	-4.32	rs4786494	8.74	-4.12402	427	-3.94479	7.99e-05	0.0277892
ENSG00000103415	HMOX2	GTExv8.ALL.Colon_Transverse	16	rs3761680	-4.32	rs6500605	4.2	-4.29349	430	-4.05841	4.94e-05	0.014467
ENSG00000103415	HMOX2	GTExv8.ALL.Spleen	16	rs3761680	-4.32	rs6500602	7.95	-3.25532	431	-3.6596	0.000253	0.0365427
ENSG00000103415	HMOX2	GTExv8.ALL.Esophagus_Mucosa	16	rs3761680	-4.32	rs2270366	4.02	-4.11415	429	-3.9988	6.37e-05	0.0180174
ENSG00000103415	HMOX2	GTExv8.ALL.Adipose_Subcutaneous	16	rs3761680	-4.32	rs4786501	9.41	-4.16519	427	-4.10544	4.04e-05	0.0153664
ENSG00000103415	HMOX2	GTExv8.ALL.Esophagus_Muscularis	16	rs3761680	-4.32	rs6500606	4.78	-4.29335	431	-4.29335	1.76e-05	0.0111058
ENSG00000103415	HMOX2	GTExv8.ALL.Brain_Cerebellum	16	rs3761680	-4.32	rs7205189	5.45	-3.32649	429	-3.69139	0.000223	0.0393597
ENSG00000103415	HMOX2	GTExv8.ALL.Artery_Coronary	16	rs3761680	-4.32	rs6500606	4.89	-4.29335	432	-4.08905	4.33e-05	0.0150118
ENSG00000103415	HMOX2	GTExv8.ALL.Artery_Aorta	16	rs3761680	-4.32	rs4786494	4.92	-4.12402	434	-3.98435	6.77e-05	0.0175288
ENSG00000103415	HMOX2	GTExv8.ALL.Lung	16	rs3761680	-4.32	rs3747584	7.49	-3.60451	428	-4.10729	4e-05	0.0122111
ENSG00000103415	HMOX2	GTExv8.ALL.Heart_Atrial_Appendage	16	rs3761680	-4.32	rs3747584	5.16	-3.60451	434	-3.60451	0.000313	0.0407278
ENSG00000103415	HMOX2	GTExv8.ALL.Esophagus_Gastroesophageal_Junction	16	rs3761680	-4.32	rs4786490	4.48	-3.22548	432	-3.9061	9.38e-05	0.0238543
ENSG00000103415	HMOX2	GTExv8.ALL.Adipose_Visceral_Omentum	16	rs3761680	-4.32	rs4786501	5.79	-4.16519	430	-4.36057	1.3e-05	0.01164
ENSG00000103415	HMOX2	GTExv8.ALL.Breast_Mammary_Tissue	16	rs3761680	-4.32	rs6500606	7.38	-4.29335	426	-4.29335	1.76e-05	0.0110645
ENSG00000103415	HMOX2	GTExv8.ALL.Skin_Sun_Exposed_Lower_leg	16	rs3761680	-4.32	rs11646063	3.95	-3.30709	426	-3.89212	9.94e-05	0.0267694
ENSG00000103423	DNAJA3	GTExv8.ALL.Skin_Sun_Exposed_Lower_leg	16	rs3761680	-4.32	rs3747581	4.48	-3.43587	426	-4.74561	2.08e-06	0.00350641
ENSG00000103479	RBL2	GTExv8.ALL.Vagina	16	rs2024449	-3.9	rs9929873	-6.89	-3.61653	384	3.63701	0.000276	0.031644
ENSG00000103479	RBL2	GTExv8.ALL.Ovary	16	rs2024449	-3.9	rs16952252	-9.19	-3.62073	384	3.62073	0.000294	0.0398574
ENSG00000103479	RBL2	GTExv8.ALL.Esophagus_Mucosa	16	rs2024449	-3.9	rs9929873	-13.87	-3.61653	384	3.64394	0.000269	0.0444721
ENSG00000103479	RBL2	GTExv8.ALL.Whole_Blood	16	rs2024449	-3.9	rs9929873	-8.63	-3.61653	384	3.6165	0.000299	0.0423453
ENSG00000103479	RBL2	GTExv8.ALL.Nerve_Tibial	16	rs2024449	-3.9	rs4784312	-18.32	-3.61712	380	3.6725	0.00024	0.0495035
ENSG00000103479	RBL2	GTExv8.ALL.Artery_Aorta	16	rs2024449	-3.9	rs8043918	-11.66	-3.60676	381	3.64663	0.000266	0.0401333
ENSG00000103479	RBL2	GTExv8.ALL.Cells_EBV-transformed_lymphocytes	16	rs2024449	-3.9	rs1074182	-3.6	-3.58551	384	3.58551	0.000336	0.0279945
ENSG00000103479	RBL2	GTExv8.ALL.Skin_Not_Sun_Exposed_Suprapubic	16	rs2024449	-3.9	rs8043918	-15.23	-3.60676	383	3.71237	0.000205	0.0371993
ENSG00000103479	RBL2	GTExv8.ALL.Brain_Hippocampus	16	rs2024449	-3.9	rs9929873	-7.42	-3.61653	384	3.63045	0.000283	0.0394104
ENSG00000103479	RBL2	GTExv8.ALL.Breast_Mammary_Tissue	16	rs2024449	-3.9	rs9921587	-12	-3.64292	381	3.60479	0.000312	0.0480353
ENSG00000103479	RBL2	GTExv8.ALL.Adipose_Visceral_Omentum	16	rs2024449	-3.9	rs9921587	-13.02	-3.64292	384	3.66847	0.000244	0.0408533
ENSG00000103479	RBL2	GTExv8.ALL.Small_Intestine_Terminal_Ileum	16	rs2024449	-3.9	rs9929873	-8.76	-3.61653	383	3.6165	0.000299	0.0420665
ENSG00000103479	RBL2	GTExv8.ALL.Minor_Salivary_Gland	16	rs2024449	-3.9	rs2024449	-6.98	-3.904	384	3.77938	0.000157	0.0226262
ENSG00000103479	RBL2	GTExv8.ALL.Lung	16	rs2024449	-3.9	rs8043918	-15.93	-3.60676	380	3.74032	0.000184	0.0418337
ENSG00000103479	RBL2	GTExv8.ALL.Artery_Tibial	16	rs2024449	-3.9	rs8049033	-12.47	-3.61621	383	3.66072	0.000252	0.0454615
ENSG00000103479	RBL2	GTExv8.ALL.Artery_Coronary	16	rs2024449	-3.9	rs7204496	-9.03	-3.70243	384	3.6391	0.000274	0.0457377
ENSG00000103479	RBL2	GTExv8.ALL.Colon_Transverse	16	rs2024449	-3.9	rs4784312	-13.44	-3.61712	383	3.61712	0.000298	0.0408936
ENSG00000103479	RBL2	GTExv8.ALL.Heart_Atrial_Appendage	16	rs2024449	-3.9	rs9921587	-11.43	-3.64292	384	3.62268	0.000292	0.0395886
ENSG00000103479	RBL2	GTExv8.ALL.Brain_Caudate_basal_ganglia	16	rs2024449	-3.9	rs16952252	-8.91	-3.62073	384	3.64766	0.000265	0.0250773
ENSG00000103479	RBL2	GTExv8.ALL.Thyroid	16	rs2024449	-3.9	rs8043918	-18.95	-3.60676	383	3.64812	0.000264	0.04228
ENSG00000103479	RBL2	GTExv8.ALL.Pancreas	16	rs2024449	-3.9	rs9929873	-12.7	-3.61653	383	3.64966	0.000263	0.037554
ENSG00000103479	RBL2	GTExv8.ALL.Liver	16	rs2024449	-3.9	rs1074182	-6.53	-3.58551	384	3.56682	0.000361	0.038399
ENSG00000103479	RBL2	GTExv8.ALL.Skin_Sun_Exposed_Lower_leg	16	rs2024449	-3.9	rs8043918	-14.95	-3.60676	383	3.91171	9.16e-05	0.0267694
ENSG00000103479	RBL2	GTExv8.ALL.Brain_Anterior_cingulate_cortex_BA24	16	rs2024449	-3.9	rs1074182	-5.49	-3.5855	384	3.77752	0.000158	0.0258992
ENSG00000103479	RBL2	GTExv8.ALL.Brain_Substantia_nigra	16	rs2024449	-3.9	rs16952252	-5.24	-3.6207	384	3.6644	0.000248	0.0284749
ENSG00000103479	RBL2	GTExv8.ALL.Brain_Frontal_Cortex_BA9	16	rs2024449	-3.9	rs1074182	-9.04	-3.59	384	3.63823	0.000275	0.035475
ENSG00000103479	RBL2	GTExv8.ALL.Esophagus_Muscularis	16	rs2024449	-3.9	rs4784312	-15.29	-3.61712	383	3.63715	0.000276	0.048586
ENSG00000103479	RBL2	GTExv8.ALL.Brain_Cerebellum	16	rs2024449	-3.9	rs1074182	-11.53	-3.58551	384	3.73232	0.00019	0.038485
ENSG00000103479	RBL2	GTExv8.ALL.Brain_Hypothalamus	16	rs2024449	-3.9	rs7203132	-7.26	-3.66	384	3.66434	0.000248	0.033921
ENSG00000103479	RBL2	GTExv8.ALL.Uterus	16	rs2024449	-3.9	rs9929873	-6.01	-3.61653	384	3.6165	0.000299	0.0328063
ENSG00000103479	RBL2	GTExv8.ALL.Muscle_Skeletal	16	rs2024449	-3.9	rs2024449	-8.07	-3.90397	380	3.78885	0.000151	0.0286927
ENSG00000103479	RBL2	GTExv8.ALL.Brain_Putamen_basal_ganglia	16	rs2024449	-3.9	rs9929873	-7.23	-3.62	384	3.61653	0.000299	0.038465
ENSG00000103479	RBL2	GTExv8.ALL.Brain_Amygdala	16	rs2024449	-3.9	rs16952252	-5.84	-3.62073	384	3.78629	0.000153	0.0217223
ENSG00000103479	RBL2	GTExv8.ALL.Spleen	16	rs2024449	-3.9	rs9929873	-11.77	-3.61653	383	3.9977	6.4e-05	0.0164595
ENSG00000103479	RBL2	GTExv8.ALL.Brain_Cortex	16	rs2024449	-3.9	rs1074182	-9.87	-3.58551	384	3.68892	0.000225	0.0345854
ENSG00000103479	RBL2	GTExv8.ALL.Esophagus_Gastroesophageal_Junction	16	rs2024449	-3.9	rs16952252	-12.19	-3.62073	384	3.548	0.000388	0.0436913
ENSG00000103479	RBL2	GTExv8.ALL.Heart_Left_Ventricle	16	rs2024449	-3.9	rs1074182	-11.51	-3.58551	384	3.57311	0.000353	0.0410285
ENSG00000104381	GDAP1	GTExv8.ALL.Whole_Blood	8	rs4471028	-5.74	rs4545073	-3.58	2.40892	400	-3.63535	0.000278	0.0407058
ENSG00000104381	GDAP1	GTExv8.ALL.Artery_Tibial	8	rs4471028	-5.74	rs12544032	7.27	-5.6774	402	-5.23697	1.63e-07	0.000227981
ENSG00000104381	GDAP1	GTExv8.ALL.Brain_Putamen_basal_ganglia	8	rs4471028	-5.74	rs7816155	3.3	1.36319	401	3.57612	0.000349	0.0406149
ENSG00000104381	GDAP1	GTExv8.ALL.Brain_Cerebellum	8	rs4471028	-5.74	rs16938888	5.15	4.70294	403	4.70294	2.56e-06	0.00328405
ENSG00000104381	GDAP1	GTExv8.ALL.Artery_Aorta	8	rs4471028	-5.74	rs10112529	4.72	-3.36759	402	-4.89172	1e-06	0.00122857
ENSG00000104626	ERI1	GTExv8.ALL.Thyroid	8	rs400404	4.03	rs13259143	-6.46	3.68381	694	-3.62349	0.000291	0.04228
ENSG00000104626	ERI1	GTExv8.ALL.Esophagus_Mucosa	8	rs400404	4.03	rs2288671	-4.58	3.53409	694	-3.87716	0.000106	0.024727
ENSG00000104626	ERI1	GTExv8.ALL.Esophagus_Gastroesophageal_Junction	8	rs400404	4.03	rs2288671	-3.66	3.53409	696	-3.87274	0.000108	0.0256935
ENSG00000104626	ERI1	GTExv8.ALL.Esophagus_Muscularis	8	rs400404	4.03	rs1562211	-5.15	3.90309	695	-3.78627	0.000153	0.0329188
ENSG00000104643	MTMR9	GTExv8.ALL.Breast_Mammary_Tissue	8	rs2736282	3.77	rs2736282	4.71	3.76539	641	3.76539	0.000166	0.0347862
ENSG00000104643	MTMR9	GTExv8.ALL.Esophagus_Muscularis	8	rs2736282	3.77	rs2736258	-4.2	-2.16487	642	3.93997	8.15e-05	0.0237901
ENSG00000104756	KCTD9	GTExv8.ALL.Muscle_Skeletal	8	rs4872310	-5.4	rs17053743	9.13	2.9492	493	3.6625	0.00025	0.0332921
ENSG00000104756	KCTD9	GTExv8.ALL.Small_Intestine_Terminal_Ileum	8	rs4872310	-5.4	rs1567124	4.04	3.36688	494	3.7139	0.000204	0.0371379
ENSG00000105854	PON2	GTExv8.ALL.Spleen	7	rs854726	-3.34	rs6946850	6.99	3.1844	466	3.53371	0.00041	0.0478491
ENSG00000105991	HOXA1	GTExv8.ALL.Muscle_Skeletal	7	rs17437369	-4.82	rs3757640	-4.43	-4.74282	409	4.2781	1.88e-05	0.00663423
ENSG00000105997	HOXA3	GTExv8.ALL.Colon_Sigmoid	7	rs17437369	-4.82	rs34957925	5.27	-4.61	397	-4.61	4.03e-06	0.00261474
ENSG00000105997	HOXA3	GTExv8.ALL.Whole_Blood	7	rs17437369	-4.82	rs2960785	-6.16	3.63489	387	-3.63489	0.000278	0.0407058
ENSG00000106004	HOXA5	GTExv8.ALL.Colon_Sigmoid	7	rs17437369	-4.82	rs513387	-4.73	2.6072	397	-3.9332	8.38e-05	0.014952
ENSG00000106004	HOXA5	GTExv8.ALL.Muscle_Skeletal	7	rs17437369	-4.82	rs3757639	5.17	-4.52813	386	-4.5281	5.95e-06	0.00412263
ENSG00000106025	TSPAN12	GTExv8.ALL.Artery_Coronary	7	rs41623	3.88	rs7810542	5.46	3.5767	332	3.5767	0.000348	0.046372
ENSG00000106025	TSPAN12	GTExv8.ALL.Thyroid	7	rs41623	3.88	rs11976580	8.62	3.74218	328	3.60949	0.000307	0.04228
ENSG00000106025	TSPAN12	GTExv8.ALL.Adrenal_Gland	7	rs41623	3.88	rs41623	-4.95	3.8841	333	-3.88409	0.000103	0.0131278
ENSG00000106327	TFR2	GTExv8.ALL.Nerve_Tibial	7	rs314361	-4.67	rs3757859	4.37	2.46085	310	3.85972	0.000114	0.0362147
ENSG00000106327	TFR2	GTExv8.ALL.Cells_Cultured_fibroblasts	7	rs314361	-4.67	rs10247962	4.87	2.82536	308	3.57782	0.000346	0.0458935
ENSG00000106327	TFR2	GTExv8.ALL.Adipose_Subcutaneous	7	rs314361	-4.67	rs7812123	-4.98	-2.74812	310	3.7222	0.000198	0.0376554
ENSG00000106327	TFR2	GTExv8.ALL.Colon_Sigmoid	7	rs314361	-4.67	rs12666785	-3.68	-3.7366	308	5.0731	3.91e-07	0.000465095
ENSG00000106333	PCOLCE	GTExv8.ALL.Esophagus_Muscularis	7	rs314361	-4.67	rs2686815	3.74	2.66625	302	3.92712	8.6e-05	0.0237901
ENSG00000106400	ZNHIT1	GTExv8.ALL.Uterus	7	rs314361	-4.67	rs10265206	-3.25	2.64011	394	-4.7014	2.58e-06	0.00182409
ENSG00000106404	CLDN15	GTExv8.ALL.Uterus	7	rs314361	-4.67	rs10265206	3.46	2.64011	396	4.3224	1.54e-05	0.00481549
ENSG00000106484	MEST	GTExv8.ALL.Brain_Caudate_basal_ganglia	7	rs12155446	4.27	rs10954272	-3.69	-2.3487	423	3.56	0.000371	0.0313437
ENSG00000106484	MEST	GTExv8.ALL.Spleen	7	rs12155446	4.27	rs13238028	-3.27	-3.669	423	3.66901	0.000243	0.0365427
ENSG00000107186	MPDZ	GTExv8.ALL.Esophagus_Mucosa	9	rs10960954	3.84	rs12340775	-7.48	3.23596	506	-3.85138	0.000117	0.0258362
ENSG00000107186	MPDZ	GTExv8.ALL.Cells_Cultured_fibroblasts	9	rs10960954	3.84	rs12340775	-12.63	3.23596	508	-3.62364	0.00029	0.043812
ENSG00000107186	MPDZ	GTExv8.ALL.Minor_Salivary_Gland	9	rs10960954	3.84	rs12340775	-4.62	3.236	512	-3.4711	0.000518	0.0418368
ENSG00000107186	MPDZ	GTExv8.ALL.Nerve_Tibial	9	rs10960954	3.84	rs12340775	-10.98	3.23596	508	-3.84898	0.000119	0.0362147
ENSG00000107186	MPDZ	GTExv8.ALL.Uterus	9	rs10960954	3.84	rs10960954	-4.11	3.84182	510	-3.8418	0.000122	0.0167323
ENSG00000107186	MPDZ	GTExv8.ALL.Skin_Not_Sun_Exposed_Suprapubic	9	rs10960954	3.842	rs12340775	-8.45	3.23596	506	-3.74204	0.000183	0.0361226
ENSG00000107186	MPDZ	GTExv8.ALL.Thyroid	9	rs10960954	3.84	rs12340775	-7.84	3.23596	506	-3.74359	0.000181	0.036042
ENSG00000107882	SUFU	GTExv8.ALL.Esophagus_Muscularis	10	rs10786708	4.84	rs2251772	4.63	2.91599	333	4.1787	2.93e-05	0.0149307
ENSG00000107960	STN1	GTExv8.ALL.Liver	10	rs6584581	4.7	rs7093473	-3.62	-0.210181	427	-3.82843	0.000129	0.0208567
ENSG00000108239	TBC1D12	GTExv8.ALL.Brain_Caudate_basal_ganglia	10	rs829232	-3.58	rs1223585	2.99	-3.54549	333	-3.54549	0.000392	0.0321143
ENSG00000108349	CASC3	GTExv8.ALL.Cells_Cultured_fibroblasts	17	rs2060941	3.37	rs2071570	4.59	-2.6669	309	-3.5722	0.000354	0.0459617
ENSG00000108424	KPNB1	GTExv8.ALL.Brain_Hypothalamus	17	rs7215582	4.71	rs11650536	-3.4	-3.58489	396	5.4266	5.74e-08	7.21e-05
ENSG00000108439	PNPO	GTExv8.ALL.Brain_Frontal_Cortex_BA9	17	rs7215582	4.71	rs1130932	-4.85	-4.2087	374	5.90481	3.53e-09	8.65e-06
ENSG00000108439	PNPO	GTExv8.ALL.Muscle_Skeletal	17	rs7215582	4.71	rs11079804	6.53	1.7822	374	4.2946	1.75e-05	0.00663423
ENSG00000108439	PNPO	GTExv8.ALL.Pituitary	17	rs7215582	4.71	rs11079803	-5.4	-4.15328	375	3.80059	0.000144	0.0458856
ENSG00000108439	PNPO	GTExv8.ALL.Brain_Cerebellar_Hemisphere	17	rs7215582	4.71	rs3096	5.59	4.19078	375	3.86305	0.000112	0.0269298
ENSG00000108439	PNPO	GTExv8.ALL.Heart_Atrial_Appendage	17	rs7215582	4.71	rs11079803	-5.43	-4.1533	375	3.6721	0.000241	0.0386984
ENSG00000108439	PNPO	GTExv8.ALL.Cells_EBV-transformed_lymphocytes	17	rs7215582	4.71	rs3803856	-4.35	-4.07362	375	4.07362	4.63e-05	0.00902135
ENSG00000108439	PNPO	GTExv8.ALL.Colon_Sigmoid	17	rs7215582	4.71	rs13353189	-4.93	-4.62497	375	4.625	3.75e-06	0.00261474
ENSG00000108439	PNPO	GTExv8.ALL.Cells_Cultured_fibroblasts	17	rs7215582	4.71	rs7220104	-8.01	-2.9117	374	3.871	0.000108	0.0212881
ENSG00000108439	PNPO	GTExv8.ALL.Heart_Left_Ventricle	17	rs7215582	4.71	rs11079803	-4.05	-4.15328	375	4.82446	1.4e-06	0.00115938
ENSG00000108439	PNPO	GTExv8.ALL.Brain_Cerebellum	17	rs7215582	4.71	rs3096	6.88	4.19078	375	3.74234	0.000182	0.038485
ENSG00000108439	PNPO	GTExv8.ALL.Nerve_Tibial	17	rs7215582	4.71	rs7220104	-8	-2.91166	375	3.66852	0.000244	0.0495035
ENSG00000108439	PNPO	GTExv8.ALL.Brain_Hypothalamus	17	rs7215582	4.71	rs7207826	3.79	3.85842	374	4.044	5.26e-05	0.0132166
ENSG00000108439	PNPO	GTExv8.ALL.Thyroid	17	rs7215582	4.71	rs736387	-8.51	-2.28898	374	3.60525	0.000312	0.04228
ENSG00000108439	PNPO	GTExv8.ALL.Adrenal_Gland	17	rs7215582	4.71	rs2228251	-5.34	-4.1934	372	4.05968	4.91e-05	0.00809861
ENSG00000108439	PNPO	GTExv8.ALL.Whole_Blood	17	rs7215582	4.71	rs11079804	3.75	1.78223	375	4.18885	2.8e-05	0.00967568
ENSG00000108439	PNPO	GTExv8.ALL.Kidney_Cortex	17	rs7215582	4.71	rs12451413	-3.33	2.0442	373	-4.45322	8.46e-06	0.00281588
ENSG00000108439	PNPO	GTExv8.ALL.Brain_Anterior_cingulate_cortex_BA24	17	rs7215582	4.71	rs1130932	-5.21	-4.20873	374	3.8323	0.000127	0.023907
ENSG00000108439	PNPO	GTExv8.ALL.Esophagus_Gastroesophageal_Junction	17	rs7215582	4.71	rs11654010	4.51	3.92957	374	3.92957	8.51e-05	0.0224147
ENSG00000108468	CBX1	GTExv8.ALL.Skin_Sun_Exposed_Lower_leg	17	rs7215582	4.71	rs2240121	-4.68	-2.24731	443	4.27181	1.94e-05	0.0129078
ENSG00000108576	SLC6A4	GTExv8.ALL.Breast_Mammary_Tissue	17	rs6505162	4.1	rs11080118	-3.74	3.5043	308	-3.63804	0.000275	0.0451
ENSG00000108578	BLMH	GTExv8.ALL.Brain_Cerebellum	17	rs6505162	4.1	rs140701	4.52	3.66588	301	3.66588	0.000246	0.0394471
ENSG00000109047	RCVRN	GTExv8.ALL.Brain_Spinal_cord_cervical_c-1	17	rs16943145	4.21	rs2270121	7.01	3.8597	633	3.85973	0.000114	0.02223
ENSG00000109047	RCVRN	GTExv8.ALL.Artery_Aorta	17	rs16943145	4.21	rs4668	5.94	3.75699	629	3.75699	0.000172	0.0336182
ENSG00000109047	RCVRN	GTExv8.ALL.Adrenal_Gland	17	rs16943145	4.21	rs4668	7.17	3.757	633	3.57017	0.000357	0.0333676
ENSG00000109047	RCVRN	GTExv8.ALL.Heart_Atrial_Appendage	17	rs16943145	4.21	rs4668	10.97	3.757	627	3.65916	0.000253	0.0389672
ENSG00000109047	RCVRN	GTExv8.ALL.Brain_Caudate_basal_ganglia	17	rs16943145	4.21	rs4668	10.41	3.757	635	3.67667	0.000236	0.0228832
ENSG00000109047	RCVRN	GTExv8.ALL.Artery_Coronary	17	rs16943145	4.21	rs4668	6.62	3.757	632	3.78561	0.000153	0.0299813
ENSG00000109047	RCVRN	GTExv8.ALL.Brain_Hypothalamus	17	rs16943145	4.21	rs1047367	8.04	3.87408	633	3.4921	0.000479	0.0462911
ENSG00000109047	RCVRN	GTExv8.ALL.Brain_Amygdala	17	rs16943145	4.21	rs2270121	6.89	3.85973	631	3.7658	0.000166	0.0217223
ENSG00000109047	RCVRN	GTExv8.ALL.Breast_Mammary_Tissue	17	rs16943145	4.21	rs1129463	6.66	3.7482	626	3.74817	0.000178	0.0353377
ENSG00000109047	RCVRN	GTExv8.ALL.Colon_Sigmoid	17	rs16943145	4.21	rs4668	7.73	3.75699	630	3.4605	0.000539	0.0470868
ENSG00000109047	RCVRN	GTExv8.ALL.Adipose_Subcutaneous	17	rs16943145	4.21	rs4668	9.91	3.757	627	3.58481	0.000337	0.0472243
ENSG00000109047	RCVRN	GTExv8.ALL.Heart_Left_Ventricle	17	rs16943145	4.21	rs1047334	11.05	3.74051	629	3.85659	0.000115	0.0205912
ENSG00000109047	RCVRN	GTExv8.ALL.Brain_Anterior_cingulate_cortex_BA24	17	rs16943145	4.21	rs1129463	8.83	3.74817	632	3.5087	0.00045	0.0492493
ENSG00000109047	RCVRN	GTExv8.ALL.Esophagus_Muscularis	17	rs16943145	4.21	rs4668	11.45	3.75699	632	3.63056	0.000283	0.0489287
ENSG00000109047	RCVRN	GTExv8.ALL.Uterus	17	rs16943145	4.21	rs4668	5.22	3.75699	633	3.50874	0.00045	0.0398177
ENSG00000109047	RCVRN	GTExv8.ALL.Brain_Frontal_Cortex_BA9	17	rs16943145	4.21	rs2270121	9.01	3.8597	631	3.92826	8.56e-05	0.018244
ENSG00000109047	RCVRN	GTExv8.ALL.Brain_Substantia_nigra	17	rs16943145	4.21	rs1047367	5.2	3.87408	633	3.87408	0.000107	0.0205448
ENSG00000109047	RCVRN	GTExv8.ALL.Brain_Cerebellum	17	rs16943145	4.21	rs4668	9.94	3.75699	632	3.69397	0.000221	0.0393597
ENSG00000109047	RCVRN	GTExv8.ALL.Skin_Not_Sun_Exposed_Suprapubic	17	rs16943145	4.21	rs4668	10.93	3.75698	627	3.63457	0.000278	0.0420543
ENSG00000109047	RCVRN	GTExv8.ALL.Colon_Transverse	17	rs16943145	4.21	rs4668	8.67	3.75699	633	3.97475	7.05e-05	0.0168737
ENSG00000109047	RCVRN	GTExv8.ALL.Brain_Cortex	17	rs16943145	4.21	rs1047339	10.94	3.69803	632	3.8158	0.000136	0.027122
ENSG00000109047	RCVRN	GTExv8.ALL.Artery_Tibial	17	rs16943145	4.21	rs1047334	7.34	3.74051	627	3.74051	0.000184	0.0391357
ENSG00000109047	RCVRN	GTExv8.ALL.Brain_Putamen_basal_ganglia	17	rs16943145	4.21	rs1129463	8.62	3.74817	632	3.74817	0.000178	0.0285721
ENSG00000109047	RCVRN	GTExv8.ALL.Brain_Nucleus_accumbens_basal_ganglia	17	rs16943145	4.21	rs1047334	10.34	3.74051	632	3.76079	0.000169	0.0431996
ENSG00000109047	RCVRN	GTExv8.ALL.Brain_Hippocampus	17	rs16943145	4.21	rs4668	9.06	3.757	631	3.8034	0.000143	0.026884
ENSG00000109072	VTN	GTExv8.ALL.Heart_Atrial_Appendage	17	rs9913801	3.96	rs2234117	4.19	3.408	269	4.07621	4.58e-05	0.0185279
ENSG00000109072	VTN	GTExv8.ALL.Brain_Caudate_basal_ganglia	17	rs9913801	3.96	rs2227728	6.68	3.4012	267	4.00584	6.18e-05	0.0101914
ENSG00000109072	VTN	GTExv8.ALL.Lung	17	rs9913801	3.96	rs9896248	3.31	3.4078	269	4.08189	4.47e-05	0.0125541
ENSG00000109079	TNFAIP1	GTExv8.ALL.Cells_Cultured_fibroblasts	17	rs9913801	3.96	rs11080055	-4.39	-3.2653	268	4.0271	5.65e-05	0.0135206
ENSG00000109111	SUPT6H	GTExv8.ALL.Skin_Sun_Exposed_Lower_leg	17	rs9913801	3.96	rs9895443	3.33	3.93285	309	4.28397	1.84e-05	0.0129078
ENSG00000109113	RAB34	GTExv8.ALL.Cells_EBV-transformed_lymphocytes	17	rs9913801	3.96	rs9895528	-3.46	1.53446	314	-3.983	6.8e-05	0.00967867
ENSG00000109193	SULT1E1	GTExv8.ALL.Liver	4	rs17148702	-4.74	rs1534672	4.11	-0.31455	534	-4.85606	1.2e-06	0.0006063
ENSG00000109193	SULT1E1	GTExv8.ALL.Skin_Not_Sun_Exposed_Suprapubic	4	rs17148702	-4.74	rs12644074	-4.26	2.79921	537	-4.06556	4.79e-05	0.0172142
ENSG00000109193	SULT1E1	GTExv8.ALL.Lung	4	rs17148702	-4.74	rs4149535	4.31	-4.24519	537	-4.60712	4.08e-06	0.00324666
ENSG00000109208	SMR3A	GTExv8.ALL.Minor_Salivary_Gland	4	rs11249497	5.29	rs6814117	4.52	-3.8699	429	-3.95895	7.53e-05	0.0140853
ENSG00000109323	MANBA	GTExv8.ALL.Artery_Aorta	4	rs223412	-4.37	rs223498	4.24	-3.83915	340	-3.8392	0.000123	0.0273436
ENSG00000109323	MANBA	GTExv8.ALL.Brain_Cerebellar_Hemisphere	4	rs223412	-4.37	rs223490	-4.55	-4.08719	340	4.08719	4.37e-05	0.0149316
ENSG00000109323	MANBA	GTExv8.ALL.Cells_Cultured_fibroblasts	4	rs223412	-4.37	rs170563	13.27	-3.31428	339	-3.79544	0.000147	0.0269246
ENSG00000109323	MANBA	GTExv8.ALL.Breast_Mammary_Tissue	4	rs223412	-4.37	rs6843738	5.7	-3.60335	340	-4.25058	2.13e-05	0.0123398
ENSG00000109332	UBE2D3	GTExv8.ALL.Adipose_Subcutaneous	4	rs223412	-4.37	rs7681629	-4.21	-4.04797	326	4.10562	4.03e-05	0.0153664
ENSG00000109332	UBE2D3	GTExv8.ALL.Artery_Aorta	4	rs223412	-4.37	rs223490	-4.41	-4.08719	326	4.0603	4.9e-05	0.01505
ENSG00000109332	UBE2D3	GTExv8.ALL.Breast_Mammary_Tissue	4	rs223412	-4.37	rs223418	-4.97	-4.06002	326	4.12755	3.67e-05	0.0162862
ENSG00000109332	UBE2D3	GTExv8.ALL.Nerve_Tibial	4	rs223412	-4.37	rs223457	-3.58	-4.16123	325	4.12745	3.67e-05	0.0176508
ENSG00000109332	UBE2D3	GTExv8.ALL.Heart_Left_Ventricle	4	rs223412	-4.37	rs223334	-4.46	-4.05093	326	4.05093	5.1e-05	0.0118565
ENSG00000109332	UBE2D3	GTExv8.ALL.Heart_Atrial_Appendage	4	rs223412	-4.37	rs6419160	-6.05	-4.09808	326	4.09808	4.17e-05	0.0185279
ENSG00000109332	UBE2D3	GTExv8.ALL.Esophagus_Mucosa	4	rs223412	-4.37	rs6810668	-6.05	-4.00423	326	4.1009	4.12e-05	0.0157279
ENSG00000109332	UBE2D3	GTExv8.ALL.Esophagus_Gastroesophageal_Junction	4	rs223412	-4.37	rs223482	-4.34	-4.19394	326	4.14042	3.47e-05	0.0170608
ENSG00000109332	UBE2D3	GTExv8.ALL.Thyroid	4	rs223412	-4.37	rs223413	-5.44	-3.58767	325	4.23042	2.33e-05	0.0117051
ENSG00000109332	UBE2D3	GTExv8.ALL.Skin_Not_Sun_Exposed_Suprapubic	4	rs223412	-4.37	rs223502	-4.25	-2.89638	326	3.65775	0.000254	0.0418255
ENSG00000109332	UBE2D3	GTExv8.ALL.Cells_EBV-transformed_lymphocytes	4	rs223412	-4.37	rs223420	-3.05	-4.03136	326	3.99635	6.43e-05	0.00954995
ENSG00000109332	UBE2D3	GTExv8.ALL.Pancreas	4	rs223412	-4.37	rs223482	-8.29	-4.19394	326	4.1324	3.59e-05	0.0111421
ENSG00000109332	UBE2D3	GTExv8.ALL.Lung	4	rs223412	-4.37	rs223482	-4.92	-4.19394	326	4.19394	2.74e-05	0.0100088
ENSG00000109332	UBE2D3	GTExv8.ALL.Skin_Sun_Exposed_Lower_leg	4	rs223412	-4.37	rs223313	-4.48	-4.10069	326	3.79367	0.000148	0.0328241
ENSG00000109332	UBE2D3	GTExv8.ALL.Spleen	4	rs223412	-4.37	rs223397	-3.84	-4.07319	326	4.0732	4.64e-05	0.0164595
ENSG00000109332	UBE2D3	GTExv8.ALL.Esophagus_Muscularis	4	rs223412	-4.37	rs223313	-4.26	-4.1007	326	4.10069	4.12e-05	0.0163432
ENSG00000109332	UBE2D3	GTExv8.ALL.Colon_Transverse	4	rs223412	-4.37	rs223490	-3.86	-4.08719	326	4.19519	2.73e-05	0.0130682
ENSG00000109332	UBE2D3	GTExv8.ALL.Muscle_Skeletal	4	rs223412	-4.37	rs223313	-6.81	-4.10069	325	3.7594	0.00017	0.0286927
ENSG00000109332	UBE2D3	GTExv8.ALL.Cells_Cultured_fibroblasts	4	rs223412	-4.37	rs223313	-7.38	-4.10069	325	4.10069	4.12e-05	0.0117561
ENSG00000110274	CEP164	GTExv8.ALL.Heart_Atrial_Appendage	11	rs573827	-3.75	rs595367	4.86	-3.725	524	-3.72455	0.000196	0.0332068
ENSG00000110665	C11orf21	GTExv8.ALL.Ovary	11	rs4930000	4.07	rs4930000	3.87	4.07385	425	3.7844	0.000154	0.029524
ENSG00000110881	ASIC1	GTExv8.ALL.Artery_Tibial	12	rs12425705	-4.38	rs836968	3.4	-0.10645	296	4.60738	4.08e-06	0.00283478
ENSG00000110881	ASIC1	GTExv8.ALL.Esophagus_Mucosa	12	rs12425705	-4.38	rs2358539	-3.86	-4.34541	302	4.08229	4.46e-05	0.0157279
ENSG00000110881	ASIC1	GTExv8.ALL.Heart_Left_Ventricle	12	rs12425705	-4.38	rs7296291	-4.11	-4.35403	296	3.99462	6.48e-05	0.0134156
ENSG00000110881	ASIC1	GTExv8.ALL.Brain_Caudate_basal_ganglia	12	rs12425705	-4.38	rs10875995	-4	-3.16398	311	4.45115	8.54e-06	0.00535784
ENSG00000111325	OGFOD2	GTExv8.ALL.Heart_Left_Ventricle	12	rs11057251	-4.61	rs7296418	3.9	-3.0135	317	-3.52961	0.000416	0.0444516
ENSG00000111325	OGFOD2	GTExv8.ALL.Pancreas	12	rs11057251	-4.61	rs10773000	-4.79	-4.45157	310	4.25879	2.06e-05	0.00781427
ENSG00000111325	OGFOD2	GTExv8.ALL.Breast_Mammary_Tissue	12	rs11057251	-4.61	rs496911	-3.64	1.18673	318	-3.79526	0.000147	0.0335042
ENSG00000111325	OGFOD2	GTExv8.ALL.Pituitary	12	rs11057251	-4.61	rs1879380	3.28	-3.46975	319	-3.8213	0.000133	0.0458856
ENSG00000111325	OGFOD2	GTExv8.ALL.Spleen	12	rs11057251	-4.61	rs4275659	3.23	-3.11817	317	-3.5679	0.00036	0.0437874
ENSG00000111325	OGFOD2	GTExv8.ALL.Artery_Aorta	12	rs11057251	-4.61	rs585522	3.72	-3.22515	316	-3.55235	0.000382	0.0497758
ENSG00000111328	CDK2AP1	GTExv8.ALL.Brain_Caudate_basal_ganglia	12	rs11057251	-4.61	rs10773000	-4.17	-4.45157	342	4.45157	8.52e-06	0.00535784
ENSG00000111328	CDK2AP1	GTExv8.ALL.Brain_Substantia_nigra	12	rs11057251	-4.61	rs11057306	3.02	2.42237	346	3.48906	0.000485	0.0425065
ENSG00000111328	CDK2AP1	GTExv8.ALL.Skin_Not_Sun_Exposed_Suprapubic	12	rs11057251	-4.613	rs1879380	-11.44	-3.46975	344	3.64482	0.000268	0.0420543
ENSG00000112031	MTRF1L	GTExv8.ALL.Kidney_Cortex	6	rs13200897	10.64	rs502415	5.33	2.53945	540	3.4964	0.000472	0.0469977
ENSG00000112167	SAYSD1	GTExv8.ALL.Spleen	6	rs2654449	-3.18	rs6458094	5.57	1.64915	633	3.88615	0.000102	0.0223156
ENSG00000114353	GNAI2	GTExv8.ALL.Skin_Sun_Exposed_Lower_leg	3	rs12637671	4.83	rs11712056	3.95	4.29655	332	4.40447	1.06e-05	0.00999138
ENSG00000114378	HYAL1	GTExv8.ALL.Cells_Cultured_fibroblasts	3	rs12637671	4.83	rs709210	4.89	-4.6791	316	-4.93469	8.03e-07	0.00102955
ENSG00000114378	HYAL1	GTExv8.ALL.Thyroid	3	rs12637671	4.83	rs6446298	4.08	-3.93067	316	-3.98521	6.74e-05	0.0185044
ENSG00000114378	HYAL1	GTExv8.ALL.Adrenal_Gland	3	rs12637671	4.83	rs2883059	4.3	4.41405	328	4.08615	4.39e-05	0.00769347
ENSG00000114850	SSR3	GTExv8.ALL.Whole_Blood	3	rs9811767	4.37	rs1510272	-5.62	3.34939	385	-4.04019	5.34e-05	0.0135683
ENSG00000115137	DNAJC27	GTExv8.ALL.Adipose_Subcutaneous	2	rs12612413	4.4	rs6733301	4.45	-3.87041	325	-5.03123	4.87e-07	0.000740936
ENSG00000115137	DNAJC27	GTExv8.ALL.Colon_Transverse	2	rs12612413	4.4	rs2082881	3.99	-1.98922	325	-3.72582	0.000195	0.0324675
ENSG00000115137	DNAJC27	GTExv8.ALL.Esophagus_Muscularis	2	rs12612413	4.4	rs6733301	4.17	-3.87041	326	-3.87041	0.000109	0.0277721
ENSG00000115419	GLS	GTExv8.ALL.Muscle_Skeletal	2	rs3771300	-3.31	rs13395505	13.71	3.17099	340	3.49516	0.000474	0.0495241
ENSG00000115419	GLS	GTExv8.ALL.Colon_Transverse	2	rs3771300	-3.31	rs13395505	7.29	3.17099	341	3.55287	0.000381	0.0475599
ENSG00000115419	GLS	GTExv8.ALL.Nerve_Tibial	2	rs3771300	-3.31	rs13395505	8.63	3.17099	340	3.75364	0.000174	0.0460457
ENSG00000115507	OTX1	GTExv8.ALL.Skin_Sun_Exposed_Lower_leg	2	rs360808	-4.33	rs2422011	-4.27	-3.58692	266	3.79765	0.000146	0.0328241
ENSG00000115507	OTX1	GTExv8.ALL.Pancreas	2	rs360808	-4.33	rs6545977	6.2	-2.49685	265	-3.5566	0.000376	0.0440927
ENSG00000115590	IL1R2	GTExv8.ALL.Skin_Sun_Exposed_Lower_leg	2	rs1108338	3.37	rs1108338	13.71	3.37101	496	3.62029	0.000294	0.0475062
ENSG00000115758	ODC1	GTExv8.ALL.Thyroid	2	rs6432089	4.03	rs12692412	-6.59	3.82966	612	-3.82966	0.000128	0.0303184
ENSG00000115761	NOL10	GTExv8.ALL.Kidney_Cortex	2	rs10495579	4.1	rs12692412	4.89	3.82966	624	3.8079	0.00014	0.024395
ENSG00000115761	NOL10	GTExv8.ALL.Spleen	2	rs10495579	4.1	rs6721857	4.59	3.88735	615	3.91806	8.93e-05	0.0206372
ENSG00000115761	NOL10	GTExv8.ALL.Thyroid	2	rs10495579	4.1	rs9287721	7.5	3.84743	615	3.84743	0.000119	0.0293371
ENSG00000115761	NOL10	GTExv8.ALL.Brain_Amygdala	2	rs10495579	4.1	rs9287721	5.38	3.84743	623	3.84743	0.000119	0.019236
ENSG00000115761	NOL10	GTExv8.ALL.Brain_Cortex	2	rs10495579	4.1	rs9287721	6.05	3.8474	615	3.82355	0.000132	0.027122
ENSG00000115761	NOL10	GTExv8.ALL.Brain_Hypothalamus	2	rs10495579	4.1	rs9287721	5.38	3.84743	624	3.843	0.000122	0.0218961
ENSG00000115761	NOL10	GTExv8.ALL.Brain_Putamen_basal_ganglia	2	rs10495579	4.1	rs9287721	5.28	3.84743	622	3.84743	0.000119	0.0220217
ENSG00000115761	NOL10	GTExv8.ALL.Brain_Substantia_nigra	2	rs10495579	4.1	rs9287721	4.14	3.84743	615	3.84743	0.000119	0.0205448
ENSG00000115761	NOL10	GTExv8.ALL.Brain_Caudate_basal_ganglia	2	rs10495579	4.1	rs9287721	5.43	3.84743	616	3.84743	0.000119	0.0146235
ENSG00000115761	NOL10	GTExv8.ALL.Brain_Nucleus_accumbens_basal_ganglia	2	rs10495579	4.1	rs9287721	7.22	3.84743	615	3.84743	0.000119	0.0336206
ENSG00000115761	NOL10	GTExv8.ALL.Brain_Hippocampus	2	rs10495579	4.1	rs9287721	4.57	3.84743	616	3.84743	0.000119	0.026884
ENSG00000117222	RBBP5	GTExv8.ALL.Brain_Hippocampus	1	rs10900468	-4.084	rs6696846	-4.52	3.35383	595	-3.9712	7.15e-05	0.0265935
ENSG00000117222	RBBP5	GTExv8.ALL.Thyroid	1	rs10900468	-4.084	rs3903399	7.68	-3.52077	583	-3.59389	0.000326	0.04228
ENSG00000117479	SLC19A2	GTExv8.ALL.Cells_Cultured_fibroblasts	1	rs6025	-5.677	rs6427197	6.48	-3.5	562	-3.51994	0.000432	0.0497868
ENSG00000117480	FAAH	GTExv8.ALL.Spleen	1	rs10252	3.429	rs10252	8.27	3.42906	360	3.86863	0.000109	0.0228999
ENSG00000117533	VAMP4	GTExv8.ALL.Muscle_Skeletal	1	rs733190	4.883	rs11580522	4.53	-2.92428	509	-3.76293	0.000168	0.0286927
ENSG00000117533	VAMP4	GTExv8.ALL.Nerve_Tibial	1	rs733190	4.883	rs10913582	5.04	-2.92	510	-4.17	3.02e-05	0.0176508
ENSG00000117533	VAMP4	GTExv8.ALL.Skin_Not_Sun_Exposed_Suprapubic	1	rs733190	4.883	rs11580522	7.14	-2.92428	508	-4.15417	3.26e-05	0.0145892
ENSG00000117533	VAMP4	GTExv8.ALL.Adipose_Subcutaneous	1	rs733190	4.883	rs11580522	6.13	-2.92428	510	-3.56188	0.000368	0.0495225
ENSG00000117697	NSL1	GTExv8.ALL.Whole_Blood	1	rs11120063	-4.275	rs1284851	4.16	-4.2714	409	-4.22534	2.39e-05	0.00957802
ENSG00000118849	RARRES1	GTExv8.ALL.Breast_Mammary_Tissue	3	rs2115941	-3.91	rs1346834	-4.32	-3.6758	401	3.7103	0.000207	0.0400007
ENSG00000118849	RARRES1	GTExv8.ALL.Brain_Cerebellar_Hemisphere	3	rs2115941	-3.91	rs6804249	-6.4	-3.83789	400	3.83789	0.000124	0.0277589
ENSG00000118849	RARRES1	GTExv8.ALL.Brain_Frontal_Cortex_BA9	3	rs2115941	-3.91	rs4680458	6.23	2.91047	400	3.75186	0.000176	0.0278307
ENSG00000118849	RARRES1	GTExv8.ALL.Brain_Anterior_cingulate_cortex_BA24	3	rs2115941	-3.91	rs9847482	4.27	2.94695	400	3.7669	0.000165	0.0258992
ENSG00000118898	PPL	GTExv8.ALL.Brain_Cerebellar_Hemisphere	16	rs3761680	-4.32	rs2290562	3.39	2.00835	404	3.74094	0.000183	0.0321091
ENSG00000118922	KLF12	GTExv8.ALL.Adipose_Subcutaneous	13	rs9600235	4.14	rs9600237	-3.12	4.116	585	-4.25192	2.12e-05	0.0141113
ENSG00000118922	KLF12	GTExv8.ALL.Whole_Blood	13	rs9600235	4.14	rs9600235	-4.38	4.14283	584	-4.26061	2.04e-05	0.00927556
ENSG00000118939	UCHL3	GTExv8.ALL.Esophagus_Gastroesophageal_Junction	13	rs4884026	-3.33	rs4884026	3.98	-3.32513	550	-4.1809	2.9e-05	0.0161723
ENSG00000118939	UCHL3	GTExv8.ALL.Artery_Tibial	13	rs4884026	-3.33	rs2296146	-11.45	2.9885	551	-4.21222	2.53e-05	0.0097658
ENSG00000118939	UCHL3	GTExv8.ALL.Brain_Frontal_Cortex_BA9	13	rs4884026	-3.33	rs3818355	-7.04	2.98018	554	-4.18127	2.9e-05	0.0101541
ENSG00000118939	UCHL3	GTExv8.ALL.Brain_Hippocampus	13	rs4884026	-3.33	rs9543976	-6.65	3.09719	555	-3.7015	0.000214	0.0349843
ENSG00000118939	UCHL3	GTExv8.ALL.Brain_Anterior_cingulate_cortex_BA24	13	rs4884026	-3.33	rs3818355	-6.91	2.9802	554	-3.9095	9.25e-05	0.022681
ENSG00000118939	UCHL3	GTExv8.ALL.Skin_Sun_Exposed_Lower_leg	13	rs4884026	-3.33	rs9543976	-5.83	3.09719	550	-3.86673	0.00011	0.0276491
ENSG00000118939	UCHL3	GTExv8.ALL.Breast_Mammary_Tissue	13	rs4884026	-3.33	rs9543986	3.94	-3.1588	551	-3.8698	0.000109	0.0279128
ENSG00000118939	UCHL3	GTExv8.ALL.Brain_Spinal_cord_cervical_c-1	13	rs4884026	-3.33	rs9543983	3.74	-3.1607	553	-4.03714	5.41e-05	0.0127296
ENSG00000118939	UCHL3	GTExv8.ALL.Brain_Cerebellum	13	rs4884026	-3.33	rs9543983	4.42	-3.1607	553	-4.15006	3.32e-05	0.0141967
ENSG00000118939	UCHL3	GTExv8.ALL.Brain_Caudate_basal_ganglia	13	rs4884026	-3.33	rs9543976	-8.31	3.0972	555	-4.0973	4.18e-05	0.00877598
ENSG00000118939	UCHL3	GTExv8.ALL.Brain_Cortex	13	rs4884026	-3.33	rs9543976	-7.22	3.0972	555	-4.30278	1.69e-05	0.0077519
ENSG00000119242	CCDC92	GTExv8.ALL.Colon_Sigmoid	12	rs12372323	-4.31	rs10846567	3.82	-3.63707	433	-3.4742	0.000512	0.0469395
ENSG00000120093	HOXB3	GTExv8.ALL.Spleen	17	rs7215582	4.71	rs1529334	-4.45	3.3004	399	-3.67615	0.000237	0.0365138
ENSG00000120093	HOXB3	GTExv8.ALL.Adipose_Subcutaneous	17	rs7215582	4.71	rs7207109	-5.41	3.245	398	-3.6538	0.000258	0.0410104
ENSG00000120093	HOXB3	GTExv8.ALL.Skin_Not_Sun_Exposed_Suprapubic	17	rs7215582	4.71	rs3826542	-6.92	3.20469	399	-4.20254	2.64e-05	0.0144102
ENSG00000120093	HOXB3	GTExv8.ALL.Artery_Tibial	17	rs7215582	4.71	rs7215582	-3.89	4.70962	398	-4.4775	7.55e-06	0.0039343
ENSG00000120093	HOXB3	GTExv8.ALL.Muscle_Skeletal	17	rs7215582	4.71	rs3826542	-6.92	3.2047	399	-3.8587	0.000114	0.0268192
ENSG00000120093	HOXB3	GTExv8.ALL.Brain_Cerebellar_Hemisphere	17	rs7215582	4.71	rs8071207	-6.55	3.32241	399	-3.97107	7.16e-05	0.0193678
ENSG00000120093	HOXB3	GTExv8.ALL.Colon_Transverse	17	rs7215582	4.71	rs3826542	-4.96	3.20469	399	-3.75885	0.000171	0.0311831
ENSG00000120262	CCDC170	GTExv8.ALL.Heart_Atrial_Appendage	6	rs4870024	11.31	rs12205837	4.33	0.88484	568	3.91233	9.14e-05	0.0222515
ENSG00000120262	CCDC170	GTExv8.ALL.Adrenal_Gland	6	rs4870024	11.31	rs7752591	-5.06	-3.37973	568	4.96495	6.87e-07	0.000770539
ENSG00000120262	CCDC170	GTExv8.ALL.Brain_Frontal_Cortex_BA9	6	rs4870024	11.31	rs13198669	4.93	-0.99621	567	-4.45567	8.36e-06	0.00512259
ENSG00000120262	CCDC170	GTExv8.ALL.Colon_Transverse	6	rs4870024	11.31	rs17081470	-4.59	7.60819	566	-7.60819	2.78e-14	2.13e-10
ENSG00000120262	CCDC170	GTExv8.ALL.Brain_Caudate_basal_ganglia	6	rs4870024	11.31	rs13198669	4.4	-0.99621	568	-3.8571	0.000115	0.0144606
ENSG00000120262	CCDC170	GTExv8.ALL.Whole_Blood	6	rs4870024	11.31	rs17081262	6.36	10.1681	565	9.9429	2.71e-23	2.34e-19
ENSG00000120262	CCDC170	GTExv8.ALL.Brain_Cerebellar_Hemisphere	6	rs4870024	11.31	rs17081325	-4.06	4.77147	568	-4.34111	1.42e-05	0.0102429
ENSG00000120798	NR2C1	GTExv8.ALL.Lung	12	rs12320196	9.22	rs7134554	-5.15	-5.86011	611	5.86011	4.63e-09	8.84e-06
ENSG00000120798	NR2C1	GTExv8.ALL.Adipose_Subcutaneous	12	rs12320196	9.22	rs7298631	-4.6	-3.89241	610	3.89241	9.93e-05	0.0249307
ENSG00000120798	NR2C1	GTExv8.ALL.Brain_Cerebellar_Hemisphere	12	rs12320196	9.22	rs11107877	3.7	-4.8297	611	-4.52283	6.1e-06	0.0066002
ENSG00000120860	WASHC3	GTExv8.ALL.Artery_Tibial	12	rs10860857	-6.37	rs11111162	-8.69	-5.53219	450	5.53335	3.14e-08	6.55e-05
ENSG00000120860	WASHC3	GTExv8.ALL.Minor_Salivary_Gland	12	rs10860857	-6.37	rs11111146	-6	-5.11852	449	5.11852	3.08e-07	0.000345679
ENSG00000120860	WASHC3	GTExv8.ALL.Artery_Aorta	12	rs10860857	-6.37	rs11111162	-8.87	-5.53219	451	3.7314	0.00019	0.0347245
ENSG00000120860	WASHC3	GTExv8.ALL.Colon_Sigmoid	12	rs10860857	-6.37	rs7310495	-6.35	-5.19548	450	4.00874	6.1e-05	0.0128046
ENSG00000120860	WASHC3	GTExv8.ALL.Brain_Cerebellum	12	rs10860857	-6.37	rs4272832	-4.95	-5.51994	450	5.37846	7.51e-08	0.000192682
ENSG00000120860	WASHC3	GTExv8.ALL.Liver	12	rs10860857	-6.37	rs4272832	-5.34	-5.5199	450	5.4503	5.03e-08	0.000203313
ENSG00000120860	WASHC3	GTExv8.ALL.Stomach	12	rs10860857	-6.37	rs11111146	-9.24	-5.11852	450	5.29974	1.16e-07	0.000348232
ENSG00000120860	WASHC3	GTExv8.ALL.Cells_Cultured_fibroblasts	12	rs10860857	-6.37	rs11111146	-10.55	-5.11852	451	4.90292	9.44e-07	0.00107584
ENSG00000120860	WASHC3	GTExv8.ALL.Artery_Coronary	12	rs10860857	-6.37	rs2373566	-5.57	-5.11227	443	3.98024	6.88e-05	0.0172268
ENSG00000120860	WASHC3	GTExv8.ALL.Uterus	12	rs10860857	-6.37	rs2373566	-4.14	-5.1123	451	5.1123	3.18e-07	0.000436137
ENSG00000120860	WASHC3	GTExv8.ALL.Vagina	12	rs10860857	-6.37	rs2373566	-5.29	-5.11227	450	5.20924	1.9e-07	0.00050103
ENSG00000120860	WASHC3	GTExv8.ALL.Adrenal_Gland	12	rs10860857	-6.37	rs10860846	-6.79	-5.53066	451	5.46801	4.55e-08	0.000127582
ENSG00000120860	WASHC3	GTExv8.ALL.Skin_Sun_Exposed_Lower_leg	12	rs10860857	-6.37	rs4272832	-12.74	-5.51994	450	5.45898	4.79e-08	0.000180599
ENSG00000120860	WASHC3	GTExv8.ALL.Brain_Frontal_Cortex_BA9	12	rs10860857	-6.37	rs10128915	-4.32	-5.51054	449	5.64814	1.62e-08	2.65e-05
ENSG00000120860	WASHC3	GTExv8.ALL.Colon_Transverse	12	rs10860857	-6.37	rs11111146	-8.65	-5.11852	450	5.13558	2.81e-07	0.000307454
ENSG00000120860	WASHC3	GTExv8.ALL.Skin_Not_Sun_Exposed_Suprapubic	12	rs10860857	-6.375	rs4272832	-11.49	-5.51994	450	5.47793	4.3e-08	0.0002213
ENSG00000120860	WASHC3	GTExv8.ALL.Adipose_Subcutaneous	12	rs10860857	-6.37	rs11111146	-9.36	-5.11852	450	4.67916	2.88e-06	0.003408
ENSG00000120860	WASHC3	GTExv8.ALL.Adipose_Visceral_Omentum	12	rs10860857	-6.37	rs11111170	-7.63	-5.55027	450	5.54667	2.91e-08	6.21e-05
ENSG00000120860	WASHC3	GTExv8.ALL.Whole_Blood	12	rs10860857	-6.37	rs2373566	-10.3	-5.11227	450	5.77107	7.88e-09	1.7e-05
ENSG00000120860	WASHC3	GTExv8.ALL.Thyroid	12	rs10860857	-6.37	rs11111146	-10.19	-5.11852	450	5.11852	3.08e-07	0.00067648
ENSG00000120860	WASHC3	GTExv8.ALL.Muscle_Skeletal	12	rs10860857	-6.37	rs4272832	-12.66	-5.51994	450	4.45308	8.46e-06	0.00456591
ENSG00000120860	WASHC3	GTExv8.ALL.Nerve_Tibial	12	rs10860857	-6.37	rs11111162	-10.78	-5.53219	450	4.78265	1.73e-06	0.00300847
ENSG00000120860	WASHC3	GTExv8.ALL.Lung	12	rs10860857	-6.37	rs11111162	-8.68	-5.53219	451	4.44852	8.65e-06	0.00583762
ENSG00000120860	WASHC3	GTExv8.ALL.Breast_Mammary_Tissue	12	rs10860857	-6.37	rs4272832	-8.72	-5.51994	450	5.27608	1.32e-07	0.000497904
ENSG00000120860	WASHC3	GTExv8.ALL.Brain_Cerebellar_Hemisphere	12	rs10860857	-6.37	rs4272832	-5.61	-5.5199	450	5.51994	3.39e-08	0.000110039
ENSG00000120860	WASHC3	GTExv8.ALL.Small_Intestine_Terminal_Ileum	12	rs10860857	-6.37	rs4272832	-4.13	-5.5199	441	5.51994	3.39e-08	0.000141194
ENSG00000120860	WASHC3	GTExv8.ALL.Heart_Atrial_Appendage	12	rs10860857	-6.37	rs1858173	-9.03	-5.48829	450	4.22951	2.34e-05	0.0135846
ENSG00000120860	WASHC3	GTExv8.ALL.Heart_Left_Ventricle	12	rs10860857	-6.37	rs2373566	-9.78	-5.11227	451	5.10822	3.25e-07	0.000358854
ENSG00000120860	WASHC3	GTExv8.ALL.Spleen	12	rs10860857	-6.37	rs11111146	-6.84	-5.11852	451	5.11852	3.08e-07	0.000711788
ENSG00000120860	WASHC3	GTExv8.ALL.Ovary	12	rs10860857	-6.37	rs2373566	-4.67	-5.11227	450	5.32281	1.02e-07	0.000205326
ENSG00000120860	WASHC3	GTExv8.ALL.Esophagus_Mucosa	12	rs10860857	-6.37	rs11111146	-13.94	-5.11852	451	5.59796	2.17e-08	0.000107816
ENSG00000120860	WASHC3	GTExv8.ALL.Pancreas	12	rs10860857	-6.37	rs11111162	-7.5	-5.53219	450	5.46534	4.62e-08	7.89e-05
ENSG00000121297	TSHZ3	GTExv8.ALL.Pancreas	19	rs2867576	-4.91	rs6510206	3.5	-4.63941	370	-3.74807	0.000178	0.0315138
ENSG00000121297	TSHZ3	GTExv8.ALL.Artery_Tibial	19	rs2867576	-4.91	rs10409230	-4.1	-4.89953	369	4.89953	9.61e-07	0.000840708
ENSG00000121297	TSHZ3	GTExv8.ALL.Artery_Aorta	19	rs2867576	-4.91	rs8102426	-4.16	-4.5681	370	4.75343	2e-06	0.00191111
ENSG00000121989	ACVR2A	GTExv8.ALL.Heart_Left_Ventricle	2	rs4662538	-4.81	rs1014064	7.66	-3.41694	336	-3.48837	0.000486	0.0486158
ENSG00000121989	ACVR2A	GTExv8.ALL.Brain_Cortex	2	rs4662538	-4.81	rs12995413	4.81	-3.4494	336	-3.62104	0.000293	0.0397082
ENSG00000121989	ACVR2A	GTExv8.ALL.Artery_Coronary	2	rs4662538	-4.81	rs13014936	4.2	-3.29651	336	-3.5107	0.000447	0.046372
ENSG00000121989	ACVR2A	GTExv8.ALL.Spleen	2	rs4662538	-4.81	rs12998729	6.39	-3.57008	335	-3.57008	0.000357	0.0437874
ENSG00000121989	ACVR2A	GTExv8.ALL.Brain_Cerebellar_Hemisphere	2	rs4662538	-4.81	rs1014064	3.99	-3.41694	336	-3.61886	0.000296	0.0427029
ENSG00000121989	ACVR2A	GTExv8.ALL.Cells_Cultured_fibroblasts	2	rs4662538	-4.81	rs7592576	4.81	-3.47048	336	-3.64361	0.000269	0.0422713
ENSG00000121989	ACVR2A	GTExv8.ALL.Adrenal_Gland	2	rs4662538	-4.81	rs1014064	6.49	-3.41694	336	-3.4423	0.000577	0.0471397
ENSG00000121989	ACVR2A	GTExv8.ALL.Esophagus_Gastroesophageal_Junction	2	rs4662538	-4.81	rs13016512	3.88	-3.74432	336	-3.89549	9.8e-05	0.0240917
ENSG00000123268	ATF1	GTExv8.ALL.Ovary	12	rs11169520	-4.52	rs7306677	4.37	-3.43495	309	-3.6837	0.00023	0.0377251
ENSG00000123268	ATF1	GTExv8.ALL.Skin_Sun_Exposed_Lower_leg	12	rs11169520	-4.52	rs7133974	6.71	-3.43347	295	-3.81859	0.000134	0.0328241
ENSG00000123268	ATF1	GTExv8.ALL.Esophagus_Mucosa	12	rs11169520	-4.52	rs12427378	3.62	-4.41957	296	-3.9801	6.89e-05	0.0180174
ENSG00000123268	ATF1	GTExv8.ALL.Nerve_Tibial	12	rs11169520	-4.52	rs7306677	4.97	-3.43495	295	-3.69446	0.00022	0.0484746
ENSG00000123329	ARHGAP9	GTExv8.ALL.Colon_Sigmoid	12	rs3024974	-4.6	rs1678537	-4.05	-3.15638	339	3.49137	0.000481	0.0463905
ENSG00000123352	SPATS2	GTExv8.ALL.Muscle_Skeletal	12	rs7133398	3.79	rs7133398	5.43	3.79398	301	3.59069	0.00033	0.0409155
ENSG00000123416	TUBA1B	GTExv8.ALL.Thyroid	12	rs7133398	3.79	rs7975712	-3.43	3.6199	309	-3.6199	0.000295	0.04228
ENSG00000123815	COQ8B	GTExv8.ALL.Cells_Cultured_fibroblasts	19	rs12975396	3.96	rs11673492	-4.63	2.75243	426	-3.54105	0.000399	0.0476717
ENSG00000123815	COQ8B	GTExv8.ALL.Esophagus_Mucosa	19	rs12975396	3.96	rs2604885	5.43	-3.24665	428	-3.8668	0.00011	0.0248425
ENSG00000123815	COQ8B	GTExv8.ALL.Adipose_Visceral_Omentum	19	rs12975396	3.96	rs2604885	6.64	-3.24665	428	-3.78155	0.000156	0.0350548
ENSG00000124177	CHD6	GTExv8.ALL.Pancreas	20	rs17265513	-5.09	rs6129925	4.25	0.75591	456	3.70079	0.000215	0.0339848
ENSG00000124177	CHD6	GTExv8.ALL.Lung	20	rs17265513	-5.09	rs6102389	-4.28	-3.68347	457	4.26478	2e-05	0.00909429
ENSG00000124177	CHD6	GTExv8.ALL.Cells_Cultured_fibroblasts	20	rs17265513	-5.09	rs12625074	-5.94	-4.0171	457	4.1729	3.01e-05	0.0106461
ENSG00000124177	CHD6	GTExv8.ALL.Brain_Caudate_basal_ganglia	20	rs17265513	-5.09	rs6072412	-3.66	-4.2803	454	4.2803	1.87e-05	0.00631943
ENSG00000124177	CHD6	GTExv8.ALL.Esophagus_Mucosa	20	rs17265513	-5.09	rs6093494	-4.94	-3.93843	457	3.93843	8.2e-05	0.0204951
ENSG00000124177	CHD6	GTExv8.ALL.Thyroid	20	rs17265513	-5.09	rs6072412	-5.56	-4.2803	458	5.3216	1.03e-07	0.00031106
ENSG00000124181	PLCG1	GTExv8.ALL.Colon_Sigmoid	20	rs1006325	-5.2	rs6093496	3.44	-4.19057	405	-4.25959	2.05e-05	0.00696707
ENSG00000124564	SLC17A3	GTExv8.ALL.Adrenal_Gland	6	rs9393674	3.65	rs599444	-8.74	-3.20302	649	3.98356	6.79e-05	0.00951958
ENSG00000124568	SLC17A1	GTExv8.ALL.Adrenal_Gland	6	rs9393674	3.65	rs17271121	8.88	2.96053	655	3.87693	0.000106	0.01321
ENSG00000124614	RPS10	GTExv8.ALL.Muscle_Skeletal	6	rs2483211	4.72	rs9368813	8.11	3.53405	353	3.53405	0.000409	0.0457631
ENSG00000125637	PSD4	GTExv8.ALL.Brain_Cortex	2	rs4849124	-3.69	rs4849159	4.99	-2.5681	448	-3.53709	0.000405	0.0455663
ENSG00000125637	PSD4	GTExv8.ALL.Kidney_Cortex	2	rs4849124	-3.69	rs3791336	4.43	-2.02807	451	-3.6386	0.000274	0.0424396
ENSG00000125821	DTD1	GTExv8.ALL.Ovary	20	rs6081303	-4.52	rs6132084	-6.27	-3.15653	485	4.3149	1.6e-05	0.0105774
ENSG00000125821	DTD1	GTExv8.ALL.Skin_Sun_Exposed_Lower_leg	20	rs6081303	-4.52	rs6132084	-9.77	-3.15653	485	3.65616	0.000256	0.0440443
ENSG00000125821	DTD1	GTExv8.ALL.Adrenal_Gland	20	rs6081303	-4.52	rs6112068	-4.22	-4.51995	485	4.1656	3.11e-05	0.00697635
ENSG00000125821	DTD1	GTExv8.ALL.Esophagus_Mucosa	20	rs6081303	-4.52	rs927158	-11.17	-4.1164	485	4.12283	3.74e-05	0.0157279
ENSG00000125821	DTD1	GTExv8.ALL.Brain_Amygdala	20	rs6081303	-4.52	rs6081261	-4.16	-4.4692	482	3.9004	9.6e-05	0.0175872
ENSG00000125821	DTD1	GTExv8.ALL.Uterus	20	rs6081303	-4.52	rs6045490	-3.57	-4.0274	484	4.0862	4.39e-05	0.00802785
ENSG00000125945	ZNF436	GTExv8.ALL.Artery_Aorta	1	rs4654828	-4.423	rs3795308	12.62	-3.56	309	-4.14	3.48e-05	0.0118085
ENSG00000125945	ZNF436	GTExv8.ALL.Minor_Salivary_Gland	1	rs4654828	-4.423	rs3795308	7.26	-3.55649	309	-3.4258	0.000613	0.0429994
ENSG00000125945	ZNF436	GTExv8.ALL.Muscle_Skeletal	1	rs4654828	-4.423	rs3795308	13.06	-3.55649	304	-3.55022	0.000385	0.0452869
ENSG00000125945	ZNF436	GTExv8.ALL.Ovary	1	rs4654828	-4.423	rs3795308	8.74	-3.56	309	-3.56	0.000376	0.0473055
ENSG00000125945	ZNF436	GTExv8.ALL.Heart_Atrial_Appendage	1	rs4654828	-4.423	rs3795308	7.61	-3.56	307	-3.55034	0.000385	0.0447015
ENSG00000125945	ZNF436	GTExv8.ALL.Vagina	1	rs4654828	-4.423	rs3795308	5.97	-3.55649	309	-3.5565	0.000376	0.0354111
ENSG00000125945	ZNF436	GTExv8.ALL.Heart_Left_Ventricle	1	rs4654828	-4.423	rs3795308	8.46	-3.56	308	-3.55	0.000392	0.0425738
ENSG00000125945	ZNF436	GTExv8.ALL.Adrenal_Gland	1	rs4654828	-4.423	rs3795308	11.35	-3.55649	307	-3.55649	0.000376	0.0340098
ENSG00000125945	ZNF436	GTExv8.ALL.Small_Intestine_Terminal_Ileum	1	rs4654828	-4.423	rs3795308	8.86	-3.55649	309	-3.55649	0.000376	0.0471625
ENSG00000125945	ZNF436	GTExv8.ALL.Colon_Sigmoid	1	rs4654828	-4.423	rs3795308	8.96	-3.55649	307	-3.55649	0.000376	0.0400524
ENSG00000125945	ZNF436	GTExv8.ALL.Esophagus_Gastroesophageal_Junction	1	rs4654828	-4.423	rs3795308	10.34	-3.55649	308	-3.74522	0.00018	0.0340385
ENSG00000125945	ZNF436	GTExv8.ALL.Thyroid	1	rs4654828	-4.423	rs3795308	15.16	-3.55649	307	-3.56089	0.00037	0.044696
ENSG00000125945	ZNF436	GTExv8.ALL.Skin_Not_Sun_Exposed_Suprapubic	1	rs4654828	-4.423	rs3795308	15.94	-3.55649	306	-3.55649	0.000376	0.0481611
ENSG00000125945	ZNF436	GTExv8.ALL.Breast_Mammary_Tissue	1	rs4654828	-4.423	rs3795308	8.93	-3.55649	306	-3.8156	0.000136	0.033005
ENSG00000125945	ZNF436	GTExv8.ALL.Adipose_Subcutaneous	1	rs4654828	-4.423	rs3795308	10.02	-3.55649	305	-3.67487	0.000238	0.0408823
ENSG00000125945	ZNF436	GTExv8.ALL.Pancreas	1	rs4654828	-4.423	rs3795308	11.77	-3.56	309	-3.55649	0.000376	0.0440927
ENSG00000125945	ZNF436	GTExv8.ALL.Colon_Transverse	1	rs4654828	-4.423	rs3795308	12.31	-3.55649	305	-3.55649	0.000376	0.0475599
ENSG00000125945	ZNF436	GTExv8.ALL.Spleen	1	rs4654828	-4.423	rs3795308	5.66	-3.55649	309	-3.55649	0.000376	0.044945
ENSG00000125945	ZNF436	GTExv8.ALL.Uterus	1	rs4654828	-4.423	rs3795308	4.87	-3.55649	309	-3.5565	0.000376	0.0368346
ENSG00000125945	ZNF436	GTExv8.ALL.Artery_Coronary	1	rs4654828	-4.423	rs3795308	5.07	-3.55649	308	-3.55649	0.000376	0.046372
ENSG00000126001	CEP250	GTExv8.ALL.Artery_Aorta	20	rs2224320	3.12	rs8116304	4.87	-1.25898	325	-3.55718	0.000375	0.0496154
ENSG00000126653	NSRP1	GTExv8.ALL.Muscle_Skeletal	17	rs6505162	4.1	rs4356528	-4.22	3.4946	324	-3.4946	0.000475	0.0495241
ENSG00000126653	NSRP1	GTExv8.ALL.Brain_Cortex	17	rs6505162	4.1	rs11080118	3.84	3.50425	326	3.58424	0.000338	0.0420988
ENSG00000127415	IDUA	GTExv8.ALL.Ovary	4	rs873785	4.38	rs873785	4.31	4.38346	399	3.88636	0.000102	0.0220371
ENSG00000127415	IDUA	GTExv8.ALL.Esophagus_Mucosa	4	rs873785	4.38	rs873785	5.96	4.38346	400	3.62715	0.000287	0.0452686
ENSG00000127419	TMEM175	GTExv8.ALL.Brain_Putamen_basal_ganglia	4	rs873785	4.38	rs2290405	4.2	-4.0037	415	-4.0037	6.24e-05	0.0158025
ENSG00000128039	SRD5A3	GTExv8.ALL.Skin_Sun_Exposed_Lower_leg	4	rs4516787	-11.55	rs12500524	9.74	2.52166	387	4.13235	3.59e-05	0.0157049
ENSG00000128039	SRD5A3	GTExv8.ALL.Lung	4	rs4516787	-11.55	rs11133377	8.49	2.53145	388	4.43585	9.17e-06	0.00583762
ENSG00000128039	SRD5A3	GTExv8.ALL.Artery_Tibial	4	rs4516787	-11.55	rs12500524	8.06	2.5217	384	4.89813	9.68e-07	0.000840708
ENSG00000128039	SRD5A3	GTExv8.ALL.Liver	4	rs4516787	-11.55	rs12500524	5.47	2.52166	399	3.93824	8.21e-05	0.0144282
ENSG00000128039	SRD5A3	GTExv8.ALL.Spleen	4	rs4516787	-11.55	rs12500524	5.79	2.52166	398	5.1715	2.32e-07	0.000711788
ENSG00000128039	SRD5A3	GTExv8.ALL.Brain_Spinal_cord_cervical_c-1	4	rs4516787	-11.55	rs12500524	5.08	2.5217	402	5.3646	8.11e-08	0.000134423
ENSG00000128039	SRD5A3	GTExv8.ALL.Kidney_Cortex	4	rs4516787	-11.55	rs12500524	4.28	2.5217	402	5.6729	1.4e-08	9.76e-06
ENSG00000128039	SRD5A3	GTExv8.ALL.Whole_Blood	4	rs4516787	-11.55	rs11133377	11.36	2.53145	386	4.62353	3.77e-06	0.00296082
ENSG00000128039	SRD5A3	GTExv8.ALL.Skin_Not_Sun_Exposed_Suprapubic	4	rs4516787	-11.55	rs13120134	8.62	2.54718	392	4.36518	1.27e-05	0.0108934
ENSG00000128039	SRD5A3	GTExv8.ALL.Muscle_Skeletal	4	rs4516787	-11.55	rs12500524	9.41	2.52166	378	4.36627	1.26e-05	0.00578025
ENSG00000128039	SRD5A3	GTExv8.ALL.Artery_Coronary	4	rs4516787	-11.55	rs11133377	5.45	2.53145	402	4.0085	6.11e-05	0.0172111
ENSG00000128039	SRD5A3	GTExv8.ALL.Thyroid	4	rs4516787	-11.55	rs11133377	9.22	2.53145	387	4.49447	6.97e-06	0.00561317
ENSG00000128039	SRD5A3	GTExv8.ALL.Adrenal_Gland	4	rs4516787	-11.55	rs12500524	5.54	2.52166	402	4.7043	2.55e-06	0.0023834
ENSG00000128039	SRD5A3	GTExv8.ALL.Cells_Cultured_fibroblasts	4	rs4516787	-11.55	rs12641881	10.65	2.53504	395	4.75783	1.96e-06	0.00167531
ENSG00000129467	ADCY4	GTExv8.ALL.Stomach	14	rs34354104	3.81	rs3212243	5.62	3.6333	514	3.68331	0.00023	0.0460307
ENSG00000129993	CBFA2T3	GTExv8.ALL.Whole_Blood	16	rs2242171	-3.03	rs522145	4.91	-2.38217	437	-3.8099	0.000139	0.0279261
ENSG00000130427	EPO	GTExv8.ALL.Esophagus_Muscularis	7	rs314361	-4.67	rs11520986	-4.25	-3.46023	319	4.09901	4.15e-05	0.0163432
ENSG00000130921	MTRFR	GTExv8.ALL.Skin_Sun_Exposed_Lower_leg	12	rs11057251	-4.61	rs1969354	-6.05	-3.56578	343	3.59171	0.000329	0.0478542
ENSG00000130921	MTRFR	GTExv8.ALL.Esophagus_Gastroesophageal_Junction	12	rs11057251	-4.61	rs28472704	-6.72	-3.44433	340	4.3871	1.15e-05	0.00942361
ENSG00000130921	MTRFR	GTExv8.ALL.Stomach	12	rs11057251	-4.61	rs6488868	-4.85	-4.01281	346	4.19832	2.69e-05	0.0109673
ENSG00000130921	MTRFR	GTExv8.ALL.Adipose_Subcutaneous	12	rs11057251	-4.61	rs1060105	-7.06	-3.46037	343	4.07564	4.59e-05	0.0161747
ENSG00000131018	SYNE1	GTExv8.ALL.Brain_Cerebellum	6	rs584336	13.11	rs6928675	4.17	-3.88116	628	-3.88116	0.000104	0.027603
ENSG00000131018	SYNE1	GTExv8.ALL.Whole_Blood	6	rs584336	13.11	rs9322385	5.43	3.39217	628	3.549	0.000387	0.0498999
ENSG00000131018	SYNE1	GTExv8.ALL.Artery_Aorta	6	rs584336	13.11	rs214944	5.25	-6.00814	630	-7.99192	1.33e-15	5.72e-12
ENSG00000131018	SYNE1	GTExv8.ALL.Skin_Not_Sun_Exposed_Suprapubic	6	rs584336	13.11	rs818440	4.09	4.90599	629	4.90599	9.3e-07	0.00319083
ENSG00000131808	FSHB	GTExv8.ALL.Brain_Anterior_cingulate_cortex_BA24	11	rs11031006	-13.25	rs492828	3.92	-7.4035	385	-7.4035	1.33e-13	2.45e-10
ENSG00000132305	IMMT	GTExv8.ALL.Minor_Salivary_Gland	2	rs17438451	-4.97	rs6547665	-4.87	4.32803	454	-4.10428	4.06e-05	0.0100379
ENSG00000132305	IMMT	GTExv8.ALL.Nerve_Tibial	2	rs17438451	-4.97	rs4569473	13.17	-3.29366	446	-3.71708	0.000202	0.0470842
ENSG00000132305	IMMT	GTExv8.ALL.Muscle_Skeletal	2	rs17438451	-4.97	rs13000103	7.46	-3.51848	446	-3.51848	0.000434	0.0474042
ENSG00000132305	IMMT	GTExv8.ALL.Esophagus_Gastroesophageal_Junction	2	rs17438451	-4.97	rs6749090	10.64	-3.32194	454	-3.67443	0.000238	0.038758
ENSG00000132305	IMMT	GTExv8.ALL.Small_Intestine_Terminal_Ileum	2	rs17438451	-4.97	rs876242	-7.17	3.9971	454	-3.99705	6.41e-05	0.0177793
ENSG00000132305	IMMT	GTExv8.ALL.Artery_Coronary	2	rs17438451	-4.97	rs4569473	5.12	-3.29365	454	-3.8787	0.000105	0.0229642
ENSG00000132305	IMMT	GTExv8.ALL.Vagina	2	rs17438451	-4.97	rs13000103	4.31	-3.51848	455	-3.51848	0.000434	0.0394641
ENSG00000132305	IMMT	GTExv8.ALL.Brain_Spinal_cord_cervical_c-1	2	rs17438451	-4.97	rs1540391	-5.56	3.72506	452	-3.72506	0.000195	0.0340224
ENSG00000132305	IMMT	GTExv8.ALL.Adipose_Subcutaneous	2	rs17438451	-4.97	rs6749090	11.31	-3.32194	450	-3.73297	0.000189	0.0365973
ENSG00000132305	IMMT	GTExv8.ALL.Cells_EBV-transformed_lymphocytes	2	rs17438451	-4.97	rs876242	-7.45	3.99705	454	-3.71822	0.000201	0.0198128
ENSG00000132305	IMMT	GTExv8.ALL.Spleen	2	rs17438451	-4.97	rs876242	-7.61	3.99706	453	-3.99705	6.41e-05	0.0164595
ENSG00000132305	IMMT	GTExv8.ALL.Whole_Blood	2	rs17438451	-4.97	rs876242	-14.76	3.99705	447	-4.16478	3.12e-05	0.0103668
ENSG00000132305	IMMT	GTExv8.ALL.Pancreas	2	rs17438451	-4.97	rs4569473	9.76	-3.29366	454	-4.05615	4.99e-05	0.0148138
ENSG00000132305	IMMT	GTExv8.ALL.Adipose_Visceral_Omentum	2	rs17438451	-4.97	rs13000103	7.08	-3.51848	450	-4.00064	6.32e-05	0.0197312
ENSG00000132305	IMMT	GTExv8.ALL.Brain_Cerebellum	2	rs17438451	-4.974	rs6749090	7.27	-3.32194	452	-3.59506	0.000324	0.046182
ENSG00000132305	IMMT	GTExv8.ALL.Brain_Nucleus_accumbens_basal_ganglia	2	rs17438451	-4.97	rs4569473	7.4	-3.29365	454	-3.89608	9.78e-05	0.0336206
ENSG00000132305	IMMT	GTExv8.ALL.Lung	2	rs17438451	-4.97	rs876242	-10.81	3.9971	451	-4.27899	1.88e-05	0.00897606
ENSG00000132305	IMMT	GTExv8.ALL.Brain_Caudate_basal_ganglia	2	rs17438451	-4.97	rs6547660	-5.9	4.09009	453	-4.17174	3.02e-05	0.00749607
ENSG00000132305	IMMT	GTExv8.ALL.Uterus	2	rs17438451	-4.97	rs7561589	-4.89	4.0948	455	-4.08686	4.37e-05	0.00802785
ENSG00000132305	IMMT	GTExv8.ALL.Heart_Atrial_Appendage	2	rs17438451	-4.97	rs6547660	-6.21	4.09009	450	-4.06005	4.91e-05	0.0185279
ENSG00000132305	IMMT	GTExv8.ALL.Colon_Sigmoid	2	rs17438451	-4.97	rs876242	-10.97	3.99705	453	-3.93703	8.25e-05	0.014952
ENSG00000132305	IMMT	GTExv8.ALL.Thyroid	2	rs17438451	-4.97	rs4569473	9.55	-3.29366	453	-4.25194	2.12e-05	0.0117051
ENSG00000132305	IMMT	GTExv8.ALL.Colon_Transverse	2	rs17438451	-4.97	rs4569473	10.6	-3.29365	454	-3.8929	9.91e-05	0.0230002
ENSG00000132305	IMMT	GTExv8.ALL.Brain_Frontal_Cortex_BA9	2	rs17438451	-4.97	rs6758173	5.77	-3.56681	451	-3.87333	0.000107	0.0213727
ENSG00000132313	MRPL35	GTExv8.ALL.Liver	2	rs17438451	-4.97	rs17438451	-5.02	-4.97402	446	4.97402	6.56e-07	0.000509292
ENSG00000132313	MRPL35	GTExv8.ALL.Heart_Atrial_Appendage	2	rs17438451	-4.97	rs708600	-8.61	-3.93787	445	3.93787	8.22e-05	0.021522
ENSG00000132313	MRPL35	GTExv8.ALL.Adrenal_Gland	2	rs17438451	-4.97	rs708600	-6.17	-3.93787	449	4.36792	1.25e-05	0.00515936
ENSG00000132313	MRPL35	GTExv8.ALL.Heart_Left_Ventricle	2	rs17438451	-4.97	rs708600	-9.2	-3.93787	448	4.30316	1.68e-05	0.00777333
ENSG00000132313	MRPL35	GTExv8.ALL.Minor_Salivary_Gland	2	rs17438451	-4.97	rs708600	-4.35	-3.93787	449	3.71198	0.000206	0.0251322
ENSG00000132313	MRPL35	GTExv8.ALL.Stomach	2	rs17438451	-4.97	rs708600	-9.09	-3.93787	447	3.93355	8.37e-05	0.0201014
ENSG00000132394	EEFSEC	GTExv8.ALL.Adipose_Visceral_Omentum	3	rs6777095	6.61	rs7641133	-5.57	5.88272	377	-4.22318	2.41e-05	0.01164
ENSG00000132394	EEFSEC	GTExv8.ALL.Brain_Putamen_basal_ganglia	3	rs6777095	6.61	rs7641133	-4.79	5.88272	378	-5.8827	4.04e-09	9.4e-06
ENSG00000132394	EEFSEC	GTExv8.ALL.Heart_Left_Ventricle	3	rs6777095	6.61	rs7641133	-7.62	5.88272	377	-6.5734	4.92e-11	1.63e-07
ENSG00000132394	EEFSEC	GTExv8.ALL.Brain_Cortex	3	rs6777095	6.61	rs7641133	-5.52	5.88272	378	-5.88272	4.04e-09	8.03e-06
ENSG00000132394	EEFSEC	GTExv8.ALL.Brain_Frontal_Cortex_BA9	3	rs6777095	6.61	rs4857877	-6.69	6.0294	377	-6.04292	1.51e-09	7.4e-06
ENSG00000132394	EEFSEC	GTExv8.ALL.Nerve_Tibial	3	rs6777095	6.61	rs7641133	-8.86	5.88272	376	-5.98018	2.23e-09	9.05e-06
ENSG00000132394	EEFSEC	GTExv8.ALL.Heart_Atrial_Appendage	3	rs6777095	6.61	rs7641133	-8.09	5.8827	377	-5.99072	2.09e-09	7.89e-06
ENSG00000132394	EEFSEC	GTExv8.ALL.Brain_Anterior_cingulate_cortex_BA24	3	rs6777095	6.61	rs2335771	-4.04	4.02444	378	-4.0244	5.71e-05	0.0161549
ENSG00000132394	EEFSEC	GTExv8.ALL.Muscle_Skeletal	3	rs6777095	6.61	rs2811510	-8.14	6.5809	376	-6.55848	5.44e-11	2.5e-07
ENSG00000132394	EEFSEC	GTExv8.ALL.Brain_Caudate_basal_ganglia	3	rs6777095	6.61	rs7641133	-4.94	5.8827	378	-5.79075	7.01e-09	1.9e-05
ENSG00000132394	EEFSEC	GTExv8.ALL.Spleen	3	rs6777095	6.61	rs2335771	-4.23	4.02444	378	-4.02444	5.71e-05	0.0164595
ENSG00000132394	EEFSEC	GTExv8.ALL.Brain_Cerebellum	3	rs6777095	6.61	rs4857877	-4.83	6.0294	378	-5.98086	2.22e-09	8.54e-06
ENSG00000132394	EEFSEC	GTExv8.ALL.Artery_Tibial	3	rs6777095	6.61	rs7641133	-5.7	5.88272	377	-5.88272	4.04e-09	1.05e-05
ENSG00000132394	EEFSEC	GTExv8.ALL.Esophagus_Gastroesophageal_Junction	3	rs6777095	6.61	rs7641133	-5.78	5.88272	377	-6.00132	1.96e-09	7.23e-06
ENSG00000132394	EEFSEC	GTExv8.ALL.Pituitary	3	rs6777095	6.61	rs7641133	-3.88	5.88272	378	-6.43669	1.22e-10	3.89e-07
ENSG00000132394	EEFSEC	GTExv8.ALL.Artery_Aorta	3	rs6777095	6.61	rs6770140	-5.57	6.02963	377	-6.05454	1.41e-09	2.8e-06
ENSG00000132394	EEFSEC	GTExv8.ALL.Esophagus_Muscularis	3	rs6777095	6.61	rs7641133	-7.04	5.88272	377	-6.02131	1.73e-09	8.37e-06
ENSG00000132394	EEFSEC	GTExv8.ALL.Brain_Hippocampus	3	rs6777095	6.61	rs1549874	-3.93	6.3185	378	-6.3185	2.64e-10	4.96e-07
ENSG00000132394	EEFSEC	GTExv8.ALL.Adipose_Subcutaneous	3	rs6777095	6.61	rs7641133	-6.87	5.88272	377	-4.10661	4.02e-05	0.0153664
ENSG00000132394	EEFSEC	GTExv8.ALL.Brain_Spinal_cord_cervical_c-1	3	rs6777095	6.61	rs2687729	-4.61	6.06208	378	-6.0621	1.34e-09	4.44e-06
ENSG00000132394	EEFSEC	GTExv8.ALL.Cells_Cultured_fibroblasts	3	rs6777095	6.61	rs7641133	-6.71	5.88272	377	-6.62362	3.51e-11	1.2e-07
ENSG00000132394	EEFSEC	GTExv8.ALL.Brain_Hypothalamus	3	rs6777095	6.61	rs7641133	-4.35	5.88272	378	-5.8827	4.04e-09	7.61e-06
ENSG00000132394	EEFSEC	GTExv8.ALL.Lung	3	rs6777095	6.61	rs7641133	-4.82	5.88272	377	-5.63119	1.79e-08	2.85e-05
ENSG00000132394	EEFSEC	GTExv8.ALL.Colon_Transverse	3	rs6777095	6.61	rs7641133	-4.82	5.88272	378	-5.8827	4.04e-09	6.19e-06
ENSG00000132394	EEFSEC	GTExv8.ALL.Whole_Blood	3	rs6777095	6.61	rs7641133	-7.2	5.88272	376	-6.0204	1.74e-09	7.52e-06
ENSG00000132394	EEFSEC	GTExv8.ALL.Liver	3	rs6777095	6.61	rs741925	-4.16	4.79857	377	-5.13186	2.87e-07	0.000386685
ENSG00000132394	EEFSEC	GTExv8.ALL.Artery_Coronary	3	rs6777095	6.61	rs2687729	-4.88	6.0621	378	-5.9137	3.35e-09	7.55e-06
ENSG00000132549	VPS13B	GTExv8.ALL.Esophagus_Mucosa	8	rs3019295	4.86	rs2922068	-3.27	2.60127	262	-4.5251	6.04e-06	0.00666883
ENSG00000132549	VPS13B	GTExv8.ALL.Brain_Caudate_basal_ganglia	8	rs3019295	4.86	rs10216478	3.44	4.0827	263	4.13516	3.55e-05	0.00834559
ENSG00000132549	VPS13B	GTExv8.ALL.Artery_Aorta	8	rs3019295	4.86	rs3134307	4.61	4.47323	262	4.60084	4.21e-06	0.00301717
ENSG00000132549	VPS13B	GTExv8.ALL.Esophagus_Muscularis	8	rs3019295	4.86	rs1825754	3.93	4.0552	262	4.0552	5.01e-05	0.0179655
ENSG00000132591	ERAL1	GTExv8.ALL.Cells_Cultured_fibroblasts	17	rs9913801	3.96	rs2070265	3.88	3.8695	316	3.9455	7.96e-05	0.0177491
ENSG00000132591	ERAL1	GTExv8.ALL.Muscle_Skeletal	17	rs9913801	3.96	rs9279	5.64	3.9315	316	3.9315	8.44e-05	0.0227016
ENSG00000132591	ERAL1	GTExv8.ALL.Whole_Blood	17	rs9913801	3.96	rs4795467	-5.42	3.73446	316	-3.85531	0.000116	0.0256955
ENSG00000133059	DSTYK	GTExv8.ALL.Brain_Hypothalamus	1	rs10900468	-4.084	rs11240369	4.51	3.62631	590	3.6263	0.000287	0.0357447
ENSG00000133059	DSTYK	GTExv8.ALL.Brain_Cerebellar_Hemisphere	1	rs10900468	-4.084	rs3183297	-3.17	-3.91364	590	3.91364	9.09e-05	0.022697
ENSG00000133059	DSTYK	GTExv8.ALL.Brain_Cortex	1	rs10900468	-4.084	rs6696846	5.58	3.35383	586	3.73411	0.000188	0.0328817
ENSG00000133059	DSTYK	GTExv8.ALL.Skin_Sun_Exposed_Lower_leg	1	rs10900468	-4.084	rs6696846	8.99	3.35383	574	4.11231	3.92e-05	0.0158354
ENSG00000133059	DSTYK	GTExv8.ALL.Colon_Sigmoid	1	rs10900468	-4.084	rs11577406	7.04	3.60857	588	3.4494	0.000562	0.0483252
ENSG00000133059	DSTYK	GTExv8.ALL.Brain_Putamen_basal_ganglia	1	rs10900468	-4.084	rs7520752	5.22	3.59345	590	4.18975	2.79e-05	0.0105633
ENSG00000133059	DSTYK	GTExv8.ALL.Brain_Hippocampus	1	rs10900468	-4.084	rs3795556	-4.92	-3.92601	588	4.2384	2.25e-05	0.0152549
ENSG00000133059	DSTYK	GTExv8.ALL.Heart_Atrial_Appendage	1	rs10900468	-4.084	rs11576867	6.35	3.61	582	3.61828	0.000297	0.0395886
ENSG00000133059	DSTYK	GTExv8.ALL.Colon_Transverse	1	rs10900468	-4.084	rs1172111	5.39	3.65328	576	3.65328	0.000259	0.0367348
ENSG00000133059	DSTYK	GTExv8.ALL.Heart_Left_Ventricle	1	rs10900468	-4.084	rs6696846	5.61	3.35	581	3.68	0.000232	0.0320208
ENSG00000133059	DSTYK	GTExv8.ALL.Adipose_Subcutaneous	1	rs10900468	-4.084	rs1668871	9.99	3.3756	579	3.88265	0.000103	0.0249307
ENSG00000133059	DSTYK	GTExv8.ALL.Brain_Anterior_cingulate_cortex_BA24	1	rs10900468	-4.084	rs4950974	3.75	0.35168	586	3.8873	0.000101	0.0232174
ENSG00000133059	DSTYK	GTExv8.ALL.Skin_Not_Sun_Exposed_Suprapubic	1	rs10900468	-4.084	rs11240360	7.27	3.65572	585	3.65572	0.000256	0.0418255
ENSG00000133059	DSTYK	GTExv8.ALL.Brain_Caudate_basal_ganglia	1	rs10900468	-4.084	rs12142514	-5.31	-3.68236	588	3.88495	0.000102	0.0131313
ENSG00000133059	DSTYK	GTExv8.ALL.Adipose_Visceral_Omentum	1	rs10900468	-4.084	rs11577406	4.9	3.60856	578	3.68539	0.000228	0.0408533
ENSG00000133069	TMCC2	GTExv8.ALL.Muscle_Skeletal	1	rs10900468	-4.084	rs1172156	-8.52	-3.40224	562	3.66103	0.000251	0.0332921
ENSG00000133069	TMCC2	GTExv8.ALL.Brain_Hippocampus	1	rs10900468	-4.084	rs748012	-4.08	3.36025	580	-3.6646	0.000248	0.0388533
ENSG00000133069	TMCC2	GTExv8.ALL.Skin_Sun_Exposed_Lower_leg	1	rs10900468	-4.084	rs1180734	-5.5	3.74108	567	-3.89849	9.68e-05	0.0267694
ENSG00000133069	TMCC2	GTExv8.ALL.Brain_Caudate_basal_ganglia	1	rs10900468	-4.084	rs1180734	-5.63	3.74108	581	-3.74108	0.000183	0.0196136
ENSG00000133488	SEC14L4	GTExv8.ALL.Ovary	22	rs16988415	3.47	rs2899151	-3.53	-1.55997	434	3.61809	0.000297	0.0398574
ENSG00000134318	ROCK2	GTExv8.ALL.Brain_Hippocampus	2	rs13394619	9.34	rs6705170	-3.51	1.76302	479	-3.85861	0.000114	0.026884
ENSG00000134339	SAA2	GTExv8.ALL.Lung	11	rs10430893	3.7	rs10430893	-5.02	3.69768	430	-3.69768	0.000218	0.047311
ENSG00000134339	SAA2	GTExv8.ALL.Liver	11	rs10430893	3.7	rs10430893	-3.74	3.6977	431	-3.69768	0.000218	0.0275361
ENSG00000134533	RERG	GTExv8.ALL.Cells_Cultured_fibroblasts	12	rs11833467	7.23	rs17835004	5.82	-0.82242	384	-3.57829	0.000346	0.0458935
ENSG00000134533	RERG	GTExv8.ALL.Esophagus_Muscularis	12	rs11833467	7.23	rs11056399	-4.51	6.47168	383	-4.56087	5.09e-06	0.00547571
ENSG00000134533	RERG	GTExv8.ALL.Colon_Sigmoid	12	rs11833467	7.23	rs11056403	3.52	6.53842	399	6.9193	4.54e-12	1.62e-08
ENSG00000134533	RERG	GTExv8.ALL.Lung	12	rs11833467	7.23	rs12317051	-5	6.81838	386	-6.81838	9.21e-12	4.4e-08
ENSG00000134851	TMEM165	GTExv8.ALL.Esophagus_Muscularis	4	rs4516787	-11.55	rs3805382	-5.71	2.4234	383	-3.90177	9.55e-05	0.0256842
ENSG00000134852	CLOCK	GTExv8.ALL.Heart_Atrial_Appendage	4	rs4516787	-11.55	rs483978	-5.36	-1.81717	396	4.91411	8.92e-07	0.00130815
ENSG00000134852	CLOCK	GTExv8.ALL.Cells_Cultured_fibroblasts	4	rs4516787	-11.55	rs550144	-9.16	-2.5194	396	3.65823	0.000254	0.0407075
ENSG00000134909	ARHGAP32	GTExv8.ALL.Artery_Coronary	11	rs10790979	-3.75	rs554794	5.34	2.55398	524	3.48999	0.000483	0.0473235
ENSG00000135111	TBX3	GTExv8.ALL.Thyroid	12	rs484443	5.87	rs11609105	-4.51	-4.4959	568	4.45462	8.4e-06	0.006342
ENSG00000135124	P2RX4	GTExv8.ALL.Liver	12	rs3794207	-4.21	rs7298368	4.8	3.3964	414	4.8626	1.16e-06	0.0006063
ENSG00000135124	P2RX4	GTExv8.ALL.Cells_Cultured_fibroblasts	12	rs3794207	-4.21	rs25643	12.81	2.74145	402	4.39214	1.12e-05	0.00499471
ENSG00000135124	P2RX4	GTExv8.ALL.Pancreas	12	rs3794207	-4.21	rs7298368	7.48	3.39638	406	5.26006	1.44e-07	0.000196646
ENSG00000135124	P2RX4	GTExv8.ALL.Artery_Coronary	12	rs3794207	-4.21	rs3892756	-5.13	-3.11706	414	4.47572	7.62e-06	0.0081757
ENSG00000135124	P2RX4	GTExv8.ALL.Spleen	12	rs3794207	-4.21	rs7298368	5.23	3.39638	414	4.39596	1.1e-05	0.0076263
ENSG00000135124	P2RX4	GTExv8.ALL.Breast_Mammary_Tissue	12	rs3794207	-4.21	rs25643	5.9	2.74145	412	4.65444	3.25e-06	0.0049036
ENSG00000135124	P2RX4	GTExv8.ALL.Stomach	12	rs3794207	-4.21	rs7298368	7.85	3.39638	411	4.37558	1.21e-05	0.00908105
ENSG00000135124	P2RX4	GTExv8.ALL.Uterus	12	rs3794207	-4.21	rs3794207	-4.61	-4.2081	411	5.1541	2.55e-07	0.000436137
ENSG00000135124	P2RX4	GTExv8.ALL.Artery_Aorta	12	rs3794207	-4.21	rs7298368	8.36	3.39638	408	4.56623	4.97e-06	0.003053
ENSG00000135124	P2RX4	GTExv8.ALL.Skin_Not_Sun_Exposed_Suprapubic	12	rs3794207	-4.208	rs7298368	6.96	3.39638	413	4.50483	6.64e-06	0.00976365
ENSG00000135124	P2RX4	GTExv8.ALL.Colon_Transverse	12	rs3794207	-4.21	rs7298368	6.97	3.39638	409	4.35974	1.3e-05	0.00861638
ENSG00000135124	P2RX4	GTExv8.ALL.Nerve_Tibial	12	rs3794207	-4.21	rs7298368	10.34	3.39638	410	4.74986	2.04e-06	0.00310412
ENSG00000135124	P2RX4	GTExv8.ALL.Heart_Atrial_Appendage	12	rs3794207	-4.21	rs3892756	-8.35	-3.11706	414	4.40648	1.05e-05	0.00768422
ENSG00000135124	P2RX4	GTExv8.ALL.Whole_Blood	12	rs3794207	-4.21	rs7298368	11.7	3.39638	407	4.72542	2.3e-06	0.00220774
ENSG00000135124	P2RX4	GTExv8.ALL.Brain_Cerebellum	12	rs3794207	-4.21	rs3815989	6.96	2.06351	412	3.97611	7.01e-05	0.0200977
ENSG00000135124	P2RX4	GTExv8.ALL.Esophagus_Muscularis	12	rs3794207	-4.21	rs7298368	8.29	3.39638	415	4.36163	1.29e-05	0.0104081
ENSG00000135124	P2RX4	GTExv8.ALL.Adipose_Visceral_Omentum	12	rs3794207	-4.21	rs7298368	6.74	3.39638	412	5.0212	5.14e-07	0.000731508
ENSG00000135124	P2RX4	GTExv8.ALL.Artery_Tibial	12	rs3794207	-4.21	rs3892756	-10.89	-3.11706	412	4.53078	5.88e-06	0.00322534
ENSG00000135124	P2RX4	GTExv8.ALL.Minor_Salivary_Gland	12	rs3794207	-4.21	rs7298368	4.59	3.39638	413	4.45247	8.49e-06	0.00408369
ENSG00000135124	P2RX4	GTExv8.ALL.Lung	12	rs3794207	-4.21	rs7298368	8.18	3.39638	409	4.19643	2.71e-05	0.0100088
ENSG00000135124	P2RX4	GTExv8.ALL.Esophagus_Gastroesophageal_Junction	12	rs3794207	-4.21	rs25643	7.32	2.74145	412	4.84682	1.25e-06	0.00230469
ENSG00000135124	P2RX4	GTExv8.ALL.Thyroid	12	rs3794207	-4.21	rs7298368	10.71	3.39638	409	4.70981	2.48e-06	0.00299584
ENSG00000135124	P2RX4	GTExv8.ALL.Brain_Cerebellar_Hemisphere	12	rs3794207	-4.21	rs7298368	5.91	3.3964	414	4.09496	4.22e-05	0.0149316
ENSG00000135124	P2RX4	GTExv8.ALL.Adipose_Subcutaneous	12	rs3794207	-4.21	rs3892756	-7.97	-3.11706	410	4.06224	4.86e-05	0.0161747
ENSG00000135124	P2RX4	GTExv8.ALL.Esophagus_Mucosa	12	rs3794207	-4.21	rs7298368	9.54	3.39638	412	4.36614	1.26e-05	0.00951113
ENSG00000135124	P2RX4	GTExv8.ALL.Colon_Sigmoid	12	rs3794207	-4.21	rs3892756	-7.31	-3.11706	414	3.81075	0.000139	0.0225464
ENSG00000135124	P2RX4	GTExv8.ALL.Heart_Left_Ventricle	12	rs3794207	-4.21	rs17434647	-7.87	-2.97173	413	4.42457	9.66e-06	0.00581795
ENSG00000135506	OS9	GTExv8.ALL.Minor_Salivary_Gland	12	rs3782126	-3.64	rs799265	4.71	3.46488	351	3.46488	0.00053	0.0418368
ENSG00000135519	KCNH3	GTExv8.ALL.Thyroid	12	rs17201502	3.81	rs12305716	-6.72	3.62823	307	-3.62823	0.000285	0.04228
ENSG00000135519	KCNH3	GTExv8.ALL.Small_Intestine_Terminal_Ileum	12	rs17201502	3.81	rs6580698	-3.25	1.4898	312	-3.79482	0.000148	0.0324432
ENSG00000135547	HEY2	GTExv8.ALL.Brain_Spinal_cord_cervical_c-1	6	rs1268066	4.07	rs1268093	4.94	4.03797	335	4.0226	5.76e-05	0.0127296
ENSG00000135547	HEY2	GTExv8.ALL.Ovary	6	rs1268066	4.07	rs1935774	5.66	3.94484	332	3.96089	7.47e-05	0.0187964
ENSG00000135547	HEY2	GTExv8.ALL.Brain_Hypothalamus	6	rs1268066	4.07	rs1777220	3.72	4.04981	336	3.67736	0.000236	0.033921
ENSG00000135828	RNASEL	GTExv8.ALL.Muscle_Skeletal	1	rs12041623	3.638	rs2274509	15.65	3.40197	456	3.65262	0.00026	0.0335986
ENSG00000135828	RNASEL	GTExv8.ALL.Brain_Frontal_Cortex_BA9	1	rs12041623	3.638	rs12041623	7.85	3.63832	457	3.7025	0.000213	0.0299722
ENSG00000135828	RNASEL	GTExv8.ALL.Colon_Sigmoid	1	rs12041623	3.638	rs12757998	-5.59	-3.04771	457	3.78527	0.000154	0.0242037
ENSG00000135828	RNASEL	GTExv8.ALL.Brain_Anterior_cingulate_cortex_BA24	1	rs12041623	3.638	rs12041623	5.94	3.63832	457	3.6383	0.000274	0.0359919
ENSG00000135828	RNASEL	GTExv8.ALL.Whole_Blood	1	rs12041623	3.638	rs12041623	6.39	3.63832	450	3.63832	0.000274	0.0407058
ENSG00000135828	RNASEL	GTExv8.ALL.Skin_Sun_Exposed_Lower_leg	1	rs12041623	3.638	rs486907	4.31	3.40824	457	3.57883	0.000345	0.0481765
ENSG00000135828	RNASEL	GTExv8.ALL.Brain_Caudate_basal_ganglia	1	rs12041623	3.638	rs12757998	-4.21	-3.04771	457	4.23937	2.24e-05	0.00712452
ENSG00000135828	RNASEL	GTExv8.ALL.Esophagus_Gastroesophageal_Junction	1	rs12041623	3.638	rs12757998	-5.12	-3.04771	457	3.71848	0.0002	0.0359756
ENSG00000135828	RNASEL	GTExv8.ALL.Esophagus_Muscularis	1	rs12041623	3.638	rs3738579	5.56	3.5015	450	4.42247	9.76e-06	0.00944963
ENSG00000135828	RNASEL	GTExv8.ALL.Brain_Cerebellar_Hemisphere	1	rs12041623	3.638	rs12041623	10.22	3.63832	457	3.63831	0.000274	0.0413676
ENSG00000135828	RNASEL	GTExv8.ALL.Brain_Cortex	1	rs12041623	3.638	rs12041623	7.52	3.63832	457	3.57798	0.000346	0.0420988
ENSG00000135828	RNASEL	GTExv8.ALL.Artery_Aorta	1	rs12041623	3.638	rs12041623	7.74	3.64	457	4.35	1.38e-05	0.00698118
ENSG00000135828	RNASEL	GTExv8.ALL.Pancreas	1	rs12041623	3.638	rs12041623	9.3	3.64	457	3.74539	0.00018	0.0315138
ENSG00000135828	RNASEL	GTExv8.ALL.Breast_Mammary_Tissue	1	rs12041623	3.638	rs12135247	5.35	1.72859	457	3.54203	0.000397	0.0499161
ENSG00000135828	RNASEL	GTExv8.ALL.Brain_Hippocampus	1	rs12041623	3.638	rs12041623	4.84	3.63832	457	3.6383	0.000274	0.0394104
ENSG00000135828	RNASEL	GTExv8.ALL.Artery_Tibial	1	rs12041623	3.638	rs12041623	8.6	3.63832	450	3.80023	0.000145	0.0360239
ENSG00000135828	RNASEL	GTExv8.ALL.Brain_Cerebellum	1	rs12041623	3.638	rs12041623	10.46	3.63832	456	3.63831	0.000274	0.0421796
ENSG00000136378	ADAMTS7	GTExv8.ALL.Cells_EBV-transformed_lymphocytes	15	rs8043123	4.15	rs2277547	5.08	3.01101	421	3.95586	7.63e-05	0.0104256
ENSG00000136378	ADAMTS7	GTExv8.ALL.Brain_Cortex	15	rs8043123	4.15	rs11639372	6.26	-3.3191	420	-3.6854	0.000228	0.0345854
ENSG00000136378	ADAMTS7	GTExv8.ALL.Spleen	15	rs8043123	4.15	rs7177699	-4.26	-3.63445	421	3.63445	0.000279	0.0379276
ENSG00000136378	ADAMTS7	GTExv8.ALL.Brain_Substantia_nigra	15	rs8043123	4.15	rs3743068	-4.11	3.76202	420	-3.762	0.000169	0.0238567
ENSG00000136378	ADAMTS7	GTExv8.ALL.Brain_Anterior_cingulate_cortex_BA24	15	rs8043123	4.15	rs3743068	-5.5	3.762	420	-3.762	0.000169	0.0258992
ENSG00000136378	ADAMTS7	GTExv8.ALL.Brain_Hypothalamus	15	rs8043123	4.15	rs3743068	-4.91	3.762	421	-3.76202	0.000169	0.0289528
ENSG00000136546	SCN7A	GTExv8.ALL.Brain_Substantia_nigra	2	rs1992829	-3.84	rs1992829	-5.41	-3.84247	428	3.84247	0.000122	0.0205448
ENSG00000136827	TOR1A	GTExv8.ALL.Thyroid	9	rs10114413	3.65	rs7025992	-6.53	2.39384	459	-4.23811	2.25e-05	0.0117051
ENSG00000136827	TOR1A	GTExv8.ALL.Esophagus_Mucosa	9	rs10114413	3.65	rs6478920	-6.88	3.61309	457	-4.00608	6.17e-05	0.0180174
ENSG00000136827	TOR1A	GTExv8.ALL.Adipose_Visceral_Omentum	9	rs10114413	3.65	rs7025992	-5.19	2.39384	460	-3.99487	6.47e-05	0.0197312
ENSG00000136827	TOR1A	GTExv8.ALL.Artery_Aorta	9	rs10114413	3.647	rs4240438	-8.48	3.47913	460	-3.7777	0.000158	0.0316
ENSG00000136827	TOR1A	GTExv8.ALL.Heart_Atrial_Appendage	9	rs10114413	3.65	rs7849898	-7.1	3.46689	459	-3.57642	0.000348	0.0432127
ENSG00000136827	TOR1A	GTExv8.ALL.Brain_Cortex	9	rs10114413	3.65	rs12634	-5.48	1.91847	460	-3.6876	0.000226	0.0345854
ENSG00000136877	FPGS	GTExv8.ALL.Nerve_Tibial	9	rs4451422	3.3	rs1544105	-7.06	2.99092	372	-3.71218	0.000205	0.0470842
ENSG00000137558	PI15	GTExv8.ALL.Pituitary	8	rs4471028	-5.74	rs10464886	3.42	0.66975	376	3.85127	0.000118	0.0458856
ENSG00000138031	ADCY3	GTExv8.ALL.Nerve_Tibial	2	rs12612413	4.4	rs6721750	-9.25	-3.22944	321	4.16598	3.1e-05	0.0176508
ENSG00000138031	ADCY3	GTExv8.ALL.Brain_Putamen_basal_ganglia	2	rs12612413	4.4	rs11676272	-4.55	-4.01444	322	4.01444	5.96e-05	0.0158025
ENSG00000138031	ADCY3	GTExv8.ALL.Skin_Sun_Exposed_Lower_leg	2	rs12612413	4.4	rs10182181	-5.68	-4.1885	318	4.1885	2.81e-05	0.0144472
ENSG00000138031	ADCY3	GTExv8.ALL.Brain_Caudate_basal_ganglia	2	rs12612413	4.4	rs6726261	-4.84	-4.2354	323	3.93295	8.39e-05	0.0119093
ENSG00000138031	ADCY3	GTExv8.ALL.Skin_Not_Sun_Exposed_Suprapubic	2	rs12612413	4.4	rs6752378	-5.81	-4.18003	316	4.02284	5.75e-05	0.0190919
ENSG00000138085	ATRAID	GTExv8.ALL.Cells_EBV-transformed_lymphocytes	2	rs1992291	-3.33	rs1275538	4.54	-2.77096	301	-4.02647	5.66e-05	0.00902135
ENSG00000138107	ACTR1A	GTExv8.ALL.Thyroid	10	rs10786708	4.84	rs10786682	3.36	2.28428	333	3.72534	0.000195	0.0368062
ENSG00000138111	MFSD13A	GTExv8.ALL.Cells_EBV-transformed_lymphocytes	10	rs10786708	4.84	rs10786719	-3.54	-3.34277	338	3.7489	0.000178	0.0184257
ENSG00000138172	CALHM2	GTExv8.ALL.Heart_Atrial_Appendage	10	rs2864004	4.65	rs11191688	6.02	2.27348	359	3.72175	0.000198	0.0332068
ENSG00000138193	PLCE1	GTExv8.ALL.Ovary	10	rs829232	-3.58	rs829228	-6.22	-3.53628	418	3.53628	0.000406	0.0480752
ENSG00000138193	PLCE1	GTExv8.ALL.Colon_Sigmoid	10	rs829232	-3.58	rs1223585	-6.08	-3.54549	414	3.5455	0.000392	0.0405464
ENSG00000138193	PLCE1	GTExv8.ALL.Brain_Caudate_basal_ganglia	10	rs829232	-3.58	rs1223618	-5.15	-3.52968	415	3.42808	0.000608	0.0463022
ENSG00000138193	PLCE1	GTExv8.ALL.Pancreas	10	rs829232	-3.58	rs11187737	3.48	1.24283	416	3.64815	0.000264	0.037554
ENSG00000138735	PDE5A	GTExv8.ALL.Adipose_Subcutaneous	4	rs1459055	3.9	rs1847334	-4.28	-2.26657	376	3.57044	0.000356	0.0487442
ENSG00000139083	ETV6	GTExv8.ALL.Adrenal_Gland	12	rs916041	-4.48	rs205534	4.25	-4.12318	506	-4.12318	3.74e-05	0.00769347
ENSG00000139352	ASCL1	GTExv8.ALL.Lung	12	rs11111293	-5.5	rs35749	3.66	5.05	445	5.05	4.42e-07	0.000602951
ENSG00000139547	RDH16	GTExv8.ALL.Brain_Cerebellum	12	rs3894415	-4.61	rs901068	-5.26	-4.35638	326	4.35638	1.32e-05	0.00781541
ENSG00000139547	RDH16	GTExv8.ALL.Brain_Cerebellar_Hemisphere	12	rs3894415	-4.61	rs3803018	-5.08	-4.1328	323	4.13278	3.58e-05	0.0149316
ENSG00000139620	KANSL2	GTExv8.ALL.Brain_Cortex	12	rs10783270	3.07	rs11168681	4.38	0.75861	376	3.86	0.000114	0.0265022
ENSG00000139624	CERS5	GTExv8.ALL.Brain_Spinal_cord_cervical_c-1	12	rs1316607	-4.49	rs7972465	-6.53	-3.9401	305	4.4644	8.03e-06	0.00380278
ENSG00000139624	CERS5	GTExv8.ALL.Brain_Anterior_cingulate_cortex_BA24	12	rs1316607	-4.49	rs3184122	-4.62	-3.78147	310	3.78147	0.000156	0.0258992
ENSG00000139624	CERS5	GTExv8.ALL.Adipose_Visceral_Omentum	12	rs1316607	-4.49	rs3184122	-4.48	-3.78147	292	3.7183	0.000201	0.0408533
ENSG00000139624	CERS5	GTExv8.ALL.Adrenal_Gland	12	rs1316607	-4.49	rs3184122	-4.89	-3.78147	297	4.34624	1.38e-05	0.00515936
ENSG00000139624	CERS5	GTExv8.ALL.Muscle_Skeletal	12	rs1316607	-4.49	rs7397849	9.15	1.40308	289	3.61561	0.0003	0.0377055
ENSG00000139624	CERS5	GTExv8.ALL.Lung	12	rs1316607	-4.49	rs7961065	-7.06	-4.02075	294	4.10177	4.1e-05	0.0122111
ENSG00000139624	CERS5	GTExv8.ALL.Artery_Tibial	12	rs1316607	-4.49	rs3184122	-5.2	-3.78147	289	3.78147	0.000156	0.0360239
ENSG00000139624	CERS5	GTExv8.ALL.Colon_Sigmoid	12	rs1316607	-4.49	rs3184122	-5.72	-3.78147	305	3.78147	0.000156	0.0242037
ENSG00000139624	CERS5	GTExv8.ALL.Brain_Cerebellum	12	rs1316607	-4.49	rs7972465	-11.03	-3.94008	306	3.96457	7.35e-05	0.0202046
ENSG00000139624	CERS5	GTExv8.ALL.Adipose_Subcutaneous	12	rs1316607	-4.49	rs7138945	-7.67	-4.00759	289	4.00824	6.12e-05	0.0191091
ENSG00000139624	CERS5	GTExv8.ALL.Brain_Caudate_basal_ganglia	12	rs1316607	-4.49	rs7315690	-7.85	-4.16035	305	3.80285	0.000143	0.0168087
ENSG00000139624	CERS5	GTExv8.ALL.Brain_Cerebellar_Hemisphere	12	rs1316607	-4.49	rs7972465	-9.56	-3.9401	307	3.94008	8.15e-05	0.0211639
ENSG00000139624	CERS5	GTExv8.ALL.Brain_Amygdala	12	rs1316607	-4.49	rs3184122	-5.32	-3.78147	305	4.41158	1.03e-05	0.00420051
ENSG00000139624	CERS5	GTExv8.ALL.Esophagus_Muscularis	12	rs1316607	-4.49	rs7972465	-7.67	-3.94008	295	3.94008	8.15e-05	0.0237901
ENSG00000139624	CERS5	GTExv8.ALL.Ovary	12	rs1316607	-4.49	rs2302900	-4.95	-4.32549	311	4.3819	1.18e-05	0.00950136
ENSG00000139624	CERS5	GTExv8.ALL.Heart_Atrial_Appendage	12	rs1316607	-4.49	rs3184122	-6.95	-3.78147	293	4.68184	2.84e-06	0.00306193
ENSG00000139624	CERS5	GTExv8.ALL.Cells_Cultured_fibroblasts	12	rs1316607	-4.49	rs7961065	4.63	-4.02075	288	-4.02075	5.8e-05	0.0135206
ENSG00000139624	CERS5	GTExv8.ALL.Skin_Not_Sun_Exposed_Suprapubic	12	rs1316607	-4.494	rs3184122	-9.86	-3.78147	291	3.81921	0.000134	0.029984
ENSG00000139624	CERS5	GTExv8.ALL.Liver	12	rs1316607	-4.49	rs3184122	-3.43	-3.7815	295	3.9675	7.26e-05	0.0133386
ENSG00000139624	CERS5	GTExv8.ALL.Brain_Hippocampus	12	rs1316607	-4.49	rs3184122	-8.01	-3.7815	308	4.20512	2.61e-05	0.0152549
ENSG00000139624	CERS5	GTExv8.ALL.Skin_Sun_Exposed_Lower_leg	12	rs1316607	-4.49	rs3184122	-9.16	-3.78147	290	3.90064	9.59e-05	0.0267694
ENSG00000139624	CERS5	GTExv8.ALL.Brain_Substantia_nigra	12	rs1316607	-4.49	rs7972465	-5.97	-3.94008	305	4.01637	5.91e-05	0.0141226
ENSG00000139624	CERS5	GTExv8.ALL.Colon_Transverse	12	rs1316607	-4.49	rs7315690	-4.04	-4.16035	294	4.54344	5.53e-06	0.00470603
ENSG00000139624	CERS5	GTExv8.ALL.Thyroid	12	rs1316607	-4.49	rs7307230	-7.05	-4.02217	290	4.02217	5.77e-05	0.0174254
ENSG00000139624	CERS5	GTExv8.ALL.Brain_Putamen_basal_ganglia	12	rs1316607	-4.49	rs3184122	-5.77	-3.78147	310	3.76955	0.000164	0.027265
ENSG00000139624	CERS5	GTExv8.ALL.Pancreas	12	rs1316607	-4.49	rs3184122	-4.34	-3.78147	296	4.27784	1.89e-05	0.00759113
ENSG00000139624	CERS5	GTExv8.ALL.Brain_Hypothalamus	12	rs1316607	-4.49	rs3741562	-7.36	-3.9945	310	4.0008	6.31e-05	0.014034
ENSG00000139624	CERS5	GTExv8.ALL.Esophagus_Gastroesophageal_Junction	12	rs1316607	-4.49	rs7138945	-5.47	-4.00759	296	4.00759	6.13e-05	0.0205494
ENSG00000139624	CERS5	GTExv8.ALL.Breast_Mammary_Tissue	12	rs1316607	-4.49	rs7138945	-6.41	-4.00759	293	4.00759	6.13e-05	0.0171277
ENSG00000139645	ANKRD52	GTExv8.ALL.Thyroid	12	rs2950387	4.04	rs2855331	3.06	0.95883	250	3.74296	0.000182	0.036042
ENSG00000139697	SBNO1	GTExv8.ALL.Brain_Putamen_basal_ganglia	12	rs11057251	-4.61	rs6488868	-3.65	-4.01281	340	4.20644	2.59e-05	0.0105633
ENSG00000140319	SRP14	GTExv8.ALL.Adrenal_Gland	15	rs12440899	-7.1	rs17723133	-5.73	-4.18872	449	4.1139	3.89e-05	0.00769347
ENSG00000141258	SGSM2	GTExv8.ALL.Esophagus_Mucosa	17	rs2252909	-3.96	rs1984749	-16.62	-3.42589	415	3.60294	0.000315	0.0467187
ENSG00000141279	NPEPPS	GTExv8.ALL.Vagina	17	rs13353189	-4.62	rs1634271	3.71	-1.3419	367	3.6802	0.000233	0.0292581
ENSG00000141293	SKAP1	GTExv8.ALL.Spleen	17	rs7215582	4.71	rs8081754	-4.44	4.0368	440	-4.4564	8.33e-06	0.00641688
ENSG00000141293	SKAP1	GTExv8.ALL.Cells_EBV-transformed_lymphocytes	17	rs7215582	4.71	rs6504172	-4.19	4.02763	440	-3.54245	0.000396	0.032208
ENSG00000141293	SKAP1	GTExv8.ALL.Pancreas	17	rs7215582	4.71	rs7218848	-4.8	3.92597	439	-4.62108	3.82e-06	0.00200638
ENSG00000141293	SKAP1	GTExv8.ALL.Liver	17	rs7215582	4.71	rs1860862	5.69	-4.5965	439	-3.60913	0.000307	0.0344116
ENSG00000141293	SKAP1	GTExv8.ALL.Whole_Blood	17	rs7215582	4.71	rs12947089	5.29	-4.6125	440	-4.90371	9.4e-07	0.00101508
ENSG00000141293	SKAP1	GTExv8.ALL.Brain_Frontal_Cortex_BA9	17	rs7215582	4.71	rs17697950	-3.61	3.9544	439	-5.05112	4.39e-07	0.000430396
ENSG00000141293	SKAP1	GTExv8.ALL.Nerve_Tibial	17	rs7215582	4.71	rs6504172	-9.81	4.02763	440	-3.91202	9.15e-05	0.0301035
ENSG00000141293	SKAP1	GTExv8.ALL.Brain_Cortex	17	rs7215582	4.71	rs9904760	-4.12	3.14815	440	-4.5471	5.44e-06	0.0036043
ENSG00000141294	LRRC46	GTExv8.ALL.Brain_Substantia_nigra	17	rs7215582	4.71	rs2325752	5.06	-3.87251	380	-4.05928	4.92e-05	0.0138088
ENSG00000141294	LRRC46	GTExv8.ALL.Heart_Atrial_Appendage	17	rs7215582	4.71	rs2325752	4.98	-3.8725	383	-3.87251	0.000108	0.0246387
ENSG00000141294	LRRC46	GTExv8.ALL.Cells_EBV-transformed_lymphocytes	17	rs7215582	4.71	rs2924251	4.47	-4.36232	383	-4.65475	3.24e-06	0.002135
ENSG00000141294	LRRC46	GTExv8.ALL.Brain_Nucleus_accumbens_basal_ganglia	17	rs7215582	4.71	rs2325752	5.68	-3.87251	383	-4.04744	5.18e-05	0.0233061
ENSG00000141295	SCRN2	GTExv8.ALL.Adrenal_Gland	17	rs7215582	4.71	rs701984	5.56	-4.118	383	-5.07228	3.93e-07	0.000550986
ENSG00000141295	SCRN2	GTExv8.ALL.Minor_Salivary_Gland	17	rs7215582	4.71	rs11079797	-5.72	3.9509	384	-4.0783	4.54e-05	0.0100379
ENSG00000141295	SCRN2	GTExv8.ALL.Brain_Cortex	17	rs7215582	4.71	rs2074185	-6.3	3.94119	386	-3.94119	8.11e-05	0.0210261
ENSG00000141295	SCRN2	GTExv8.ALL.Adipose_Visceral_Omentum	17	rs7215582	4.71	rs11079797	-11.18	3.9509	386	-4.21821	2.46e-05	0.01164
ENSG00000141295	SCRN2	GTExv8.ALL.Muscle_Skeletal	17	rs7215582	4.71	rs11079797	-11.71	3.9509	385	-4.3883	1.14e-05	0.005505
ENSG00000141295	SCRN2	GTExv8.ALL.Brain_Caudate_basal_ganglia	17	rs7215582	4.71	rs16948662	-6.32	3.6001	385	-3.83798	0.000124	0.0148993
ENSG00000141295	SCRN2	GTExv8.ALL.Brain_Cerebellar_Hemisphere	17	rs7215582	4.71	rs2010952	-8.86	3.65878	386	-3.57352	0.000352	0.0457037
ENSG00000141295	SCRN2	GTExv8.ALL.Brain_Hypothalamus	17	rs7215582	4.71	rs2074185	-4.69	3.94119	385	-3.9695	7.2e-05	0.015076
ENSG00000141295	SCRN2	GTExv8.ALL.Brain_Anterior_cingulate_cortex_BA24	17	rs7215582	4.71	rs2074185	-4.57	3.94119	385	-4.488	7.19e-06	0.00661121
ENSG00000141295	SCRN2	GTExv8.ALL.Esophagus_Gastroesophageal_Junction	17	rs7215582	4.71	rs7212099	-8.29	3.80972	385	-3.85879	0.000114	0.0262734
ENSG00000141295	SCRN2	GTExv8.ALL.Brain_Frontal_Cortex_BA9	17	rs7215582	4.71	rs2074185	-5.66	3.9412	385	-3.94119	8.11e-05	0.0180706
ENSG00000141295	SCRN2	GTExv8.ALL.Ovary	17	rs7215582	4.71	rs7212099	-6.89	3.8097	384	-3.8346	0.000126	0.0253638
ENSG00000141295	SCRN2	GTExv8.ALL.Thyroid	17	rs7215582	4.71	rs7212099	-9.27	3.80972	385	-4.73624	2.18e-06	0.00297973
ENSG00000141295	SCRN2	GTExv8.ALL.Brain_Nucleus_accumbens_basal_ganglia	17	rs7215582	4.71	rs11079797	-6.73	3.95094	386	-4.69456	2.67e-06	0.00477752
ENSG00000141295	SCRN2	GTExv8.ALL.Vagina	17	rs7215582	4.71	rs16948662	-7.8	3.6001	386	-4.0322	5.52e-05	0.0103973
ENSG00000141295	SCRN2	GTExv8.ALL.Colon_Transverse	17	rs7215582	4.71	rs7212099	-11.52	3.80972	386	-4.08639	4.38e-05	0.014467
ENSG00000141295	SCRN2	GTExv8.ALL.Spleen	17	rs7215582	4.71	rs7212099	-8.84	3.8097	386	-3.7528	0.000175	0.0337021
ENSG00000141295	SCRN2	GTExv8.ALL.Breast_Mammary_Tissue	17	rs7215582	4.71	rs11079797	-10.83	3.9509	385	-4.44242	8.9e-06	0.0068575
ENSG00000141295	SCRN2	GTExv8.ALL.Nerve_Tibial	17	rs7215582	4.71	rs16948662	-14.85	3.60009	386	-4.00864	6.11e-05	0.0232428
ENSG00000141295	SCRN2	GTExv8.ALL.Esophagus_Mucosa	17	rs7215582	4.71	rs7212099	-14.75	3.80972	386	-4.18688	2.83e-05	0.0146074
ENSG00000141295	SCRN2	GTExv8.ALL.Brain_Hippocampus	17	rs7215582	4.71	rs11079797	-4.38	3.9509	384	-3.9509	7.78e-05	0.0265935
ENSG00000141295	SCRN2	GTExv8.ALL.Small_Intestine_Terminal_Ileum	17	rs7215582	4.71	rs2010952	-7.43	3.65878	384	-3.73065	0.000191	0.0371379
ENSG00000141295	SCRN2	GTExv8.ALL.Lung	17	rs7215582	4.71	rs7212099	-13.43	3.80972	386	-3.94971	7.82e-05	0.0202077
ENSG00000141295	SCRN2	GTExv8.ALL.Skin_Not_Sun_Exposed_Suprapubic	17	rs7215582	4.71	rs7212099	-12.17	3.80972	386	-4.06281	4.85e-05	0.0172142
ENSG00000141295	SCRN2	GTExv8.ALL.Whole_Blood	17	rs7215582	4.71	rs7212099	-13.65	3.80972	386	-4.66994	3.01e-06	0.00260034
ENSG00000141295	SCRN2	GTExv8.ALL.Heart_Left_Ventricle	17	rs7215582	4.71	rs7212099	-9.37	3.80972	386	-4.83563	1.33e-06	0.00115938
ENSG00000141295	SCRN2	GTExv8.ALL.Artery_Tibial	17	rs7215582	4.71	rs11079797	-10.47	3.95094	385	-3.68116	0.000232	0.0439619
ENSG00000141295	SCRN2	GTExv8.ALL.Pancreas	17	rs7215582	4.71	rs7212099	-10.74	3.80972	386	-4.18015	2.91e-05	0.00946166
ENSG00000141295	SCRN2	GTExv8.ALL.Cells_EBV-transformed_lymphocytes	17	rs7215582	4.71	rs11079797	-5.84	3.95094	386	-3.82642	0.00013	0.01586
ENSG00000141295	SCRN2	GTExv8.ALL.Adipose_Subcutaneous	17	rs7215582	4.71	rs7212099	-13.27	3.8097	386	-4.23055	2.33e-05	0.0145968
ENSG00000141295	SCRN2	GTExv8.ALL.Skin_Sun_Exposed_Lower_leg	17	rs7215582	4.71	rs7212099	-14.25	3.80972	385	-4.0788	4.53e-05	0.0165287
ENSG00000141295	SCRN2	GTExv8.ALL.Colon_Sigmoid	17	rs7215582	4.71	rs11079797	-9.22	3.95094	386	-4.1378	3.51e-05	0.00866284
ENSG00000141295	SCRN2	GTExv8.ALL.Brain_Putamen_basal_ganglia	17	rs7215582	4.71	rs2074185	-6.47	3.94119	386	-4.21711	2.47e-05	0.0105633
ENSG00000141295	SCRN2	GTExv8.ALL.Uterus	17	rs7215582	4.71	rs7212099	-6.11	3.80972	385	-4.11338	3.9e-05	0.00802785
ENSG00000141295	SCRN2	GTExv8.ALL.Pituitary	17	rs7215582	4.71	rs11079797	-6.39	3.95094	386	-4.90365	9.41e-07	0.001999
ENSG00000141295	SCRN2	GTExv8.ALL.Brain_Amygdala	17	rs7215582	4.71	rs11079797	-4.71	3.95094	381	-4.2583	2.06e-05	0.00628987
ENSG00000141295	SCRN2	GTExv8.ALL.Liver	17	rs7215582	4.71	rs16948662	-7.03	3.6001	385	-4.99867	5.77e-07	0.000509292
ENSG00000141295	SCRN2	GTExv8.ALL.Artery_Aorta	17	rs7215582	4.71	rs2074185	-8.37	3.94119	386	-3.80212	0.000143	0.0299951
ENSG00000141295	SCRN2	GTExv8.ALL.Stomach	17	rs7215582	4.71	rs7212099	-8.64	3.80972	386	-4.26302	2.02e-05	0.0101067
ENSG00000141295	SCRN2	GTExv8.ALL.Brain_Substantia_nigra	17	rs7215582	4.71	rs2074185	-5.02	3.94119	383	-4.82236	1.42e-06	0.00179346
ENSG00000141298	SSH2	GTExv8.ALL.Skin_Not_Sun_Exposed_Suprapubic	17	rs6505162	4.1	rs7217961	5.69	3.53787	334	3.53787	0.000403	0.0499769
ENSG00000141298	SSH2	GTExv8.ALL.Vagina	17	rs6505162	4.1	rs6505162	3.44	4.0962	335	3.4477	0.000565	0.0438207
ENSG00000142798	HSPG2	GTExv8.ALL.Brain_Nucleus_accumbens_basal_ganglia	1	rs2235529	10.117	rs4655054	3.63	-2.77822	524	-3.82655	0.00013	0.034892
ENSG00000142798	HSPG2	GTExv8.ALL.Cells_Cultured_fibroblasts	1	rs2235529	10.117	rs10917052	-3.63	3.34	525	-3.87972	0.000105	0.0211174
ENSG00000143110	C1orf162	GTExv8.ALL.Brain_Frontal_Cortex_BA9	1	rs1264882	-3.442	rs9629	4.28	-2.92309	640	-3.5255	0.000423	0.047126
ENSG00000143153	ATP1B1	GTExv8.ALL.Brain_Cerebellum	1	rs6025	-5.677	rs10919062	4.65	-1.4903	589	-3.64382	0.000269	0.0421796
ENSG00000143499	SMYD2	GTExv8.ALL.Skin_Sun_Exposed_Lower_leg	1	rs11120305	-3.698	rs12144357	-4.43	-3.1023	540	3.68036	0.000233	0.0440443
ENSG00000143951	WDPCP	GTExv8.ALL.Artery_Coronary	2	rs6546004	-3.87	rs187801	5.01	-3.50493	313	-3.5049	0.000457	0.046372
ENSG00000143951	WDPCP	GTExv8.ALL.Whole_Blood	2	rs6546004	-3.87	rs11883730	6.65	-3.68931	313	-3.76529	0.000166	0.0313633
ENSG00000143951	WDPCP	GTExv8.ALL.Heart_Left_Ventricle	2	rs6546004	-3.87	rs2292795	6.02	-3.78181	313	-3.90352	9.48e-05	0.0184721
ENSG00000143951	WDPCP	GTExv8.ALL.Brain_Hypothalamus	2	rs6546004	-3.87	rs4671509	4.6	-3.78033	313	-3.65118	0.000261	0.033921
ENSG00000143951	WDPCP	GTExv8.ALL.Breast_Mammary_Tissue	2	rs6546004	-3.87	rs6708804	7.27	-3.62819	313	-3.59208	0.000328	0.0494886
ENSG00000143951	WDPCP	GTExv8.ALL.Adrenal_Gland	2	rs6546004	-3.87	rs2028887	4.07	-3.60219	313	-3.66541	0.000247	0.025185
ENSG00000143951	WDPCP	GTExv8.ALL.Cells_Cultured_fibroblasts	2	rs6546004	-3.87	rs11883730	6.28	-3.68931	314	-3.68931	0.000225	0.0378332
ENSG00000143951	WDPCP	GTExv8.ALL.Brain_Nucleus_accumbens_basal_ganglia	2	rs6546004	-3.87	rs10164844	-4.52	2.88675	312	-3.84876	0.000119	0.0336206
ENSG00000143951	WDPCP	GTExv8.ALL.Esophagus_Mucosa	2	rs6546004	-3.87	rs11883730	4.92	-3.68931	313	-3.87428	0.000107	0.024727
ENSG00000143951	WDPCP	GTExv8.ALL.Spleen	2	rs6546004	-3.87	rs10209822	4.71	-3.81612	313	-4.04665	5.2e-05	0.0164595
ENSG00000144134	RABL2A	GTExv8.ALL.Pituitary	2	rs7575011	3.476	rs7575011	5.24	3.47649	333	3.92482	8.68e-05	0.0458856
ENSG00000144134	RABL2A	GTExv8.ALL.Heart_Left_Ventricle	2	rs7575011	3.48	rs7575011	5.54	3.47649	333	3.47649	0.000508	0.0487754
ENSG00000144134	RABL2A	GTExv8.ALL.Adrenal_Gland	2	rs7575011	3.48	rs7575011	4.73	3.47649	333	3.69418	0.000221	0.0229513
ENSG00000144134	RABL2A	GTExv8.ALL.Heart_Atrial_Appendage	2	rs7575011	3.48	rs7575011	6.9	3.47649	326	3.63399	0.000279	0.0395886
ENSG00000145029	NICN1	GTExv8.ALL.Spleen	3	rs6774354	4.47	rs1352889	-3.26	2.918	288	-3.51971	0.000432	0.0483074
ENSG00000145063	Lnc-ROCK2-3	GTExv8.ALL.Brain_Anterior_cingulate_cortex_BA24	2	rs13394619	9.34	rs6752604	-5.12	-3.59133	494	3.58863	0.000332	0.0407032
ENSG00000145063	Lnc-ROCK2-3	GTExv8.ALL.Brain_Frontal_Cortex_BA9	2	rs13394619	9.34	rs6752604	-6.03	-3.59133	495	3.60193	0.000316	0.0377813
ENSG00000145063	Lnc-ROCK2-3	GTExv8.ALL.Brain_Caudate_basal_ganglia	2	rs13394619	9.34	rs2884374	-3.62	9.3358	495	-4.0042	6.22e-05	0.0101914
ENSG00000145063	Lnc-ROCK2-3	GTExv8.ALL.Brain_Nucleus_accumbens_basal_ganglia	2	rs13394619	9.34	rs2884374	-4.07	9.3358	494	-3.88094	0.000104	0.0336206
ENSG00000145216	FIP1L1	GTExv8.ALL.Cells_EBV-transformed_lymphocytes	4	rs6831739	-3.67	rs11133244	3.03	2.04224	446	3.44688	0.000567	0.04121
ENSG00000145217	SLC26A1	GTExv8.ALL.Muscle_Skeletal	4	rs873785	4.38	rs3796622	10.95	-2.97428	400	-3.52344	0.000426	0.047091
ENSG00000145217	SLC26A1	GTExv8.ALL.Brain_Anterior_cingulate_cortex_BA24	4	rs873785	4.38	rs6599390	4.97	-3.8398	399	-3.83975	0.000123	0.023907
ENSG00000145217	SLC26A1	GTExv8.ALL.Brain_Cerebellum	4	rs873785	4.38	rs3796622	10.4	-2.9743	398	-3.72364	0.000196	0.0386824
ENSG00000145354	CISD2	GTExv8.ALL.Small_Intestine_Terminal_Ileum	4	rs223412	-4.37	rs223410	-5.15	-4.05955	326	4.0596	4.92e-05	0.0170765
ENSG00000145354	CISD2	GTExv8.ALL.Brain_Cerebellar_Hemisphere	4	rs223412	-4.37	rs223482	-5.83	-4.19394	326	4.19394	2.74e-05	0.0149316
ENSG00000145354	CISD2	GTExv8.ALL.Breast_Mammary_Tissue	4	rs223412	-4.37	rs223482	-6.31	-4.19394	326	4.19394	2.74e-05	0.0129663
ENSG00000145354	CISD2	GTExv8.ALL.Adipose_Subcutaneous	4	rs223412	-4.37	rs223334	-9.32	-4.05093	326	3.97639	7e-05	0.0207083
ENSG00000145354	CISD2	GTExv8.ALL.Colon_Sigmoid	4	rs223412	-4.37	rs223410	-4.82	-4.05955	326	4.14376	3.42e-05	0.00866284
ENSG00000145354	CISD2	GTExv8.ALL.Brain_Cerebellum	4	rs223412	-4.37	rs65671	-6	-4.1327	326	4.13274	3.58e-05	0.0145028
ENSG00000145354	CISD2	GTExv8.ALL.Artery_Aorta	4	rs223412	-4.37	rs223482	-5.49	-4.19394	326	4.1939	2.74e-05	0.0107109
ENSG00000145354	CISD2	GTExv8.ALL.Adrenal_Gland	4	rs223412	-4.37	rs65671	-4.26	-4.13274	325	4.13921	3.49e-05	0.00752766
ENSG00000145354	CISD2	GTExv8.ALL.Adipose_Visceral_Omentum	4	rs223412	-4.37	rs223482	-7.18	-4.19394	326	4.1939	2.74e-05	0.0116984
ENSG00000145354	CISD2	GTExv8.ALL.Esophagus_Gastroesophageal_Junction	4	rs223412	-4.37	rs6419160	-5.97	-4.09808	326	4.05866	4.94e-05	0.019602
ENSG00000145354	CISD2	GTExv8.ALL.Vagina	4	rs223412	-4.37	rs223482	-4.06	-4.1939	325	4.1344	3.56e-05	0.0078231
ENSG00000145354	CISD2	GTExv8.ALL.Brain_Spinal_cord_cervical_c-1	4	rs223412	-4.37	rs223482	-4.38	-4.1939	326	4.1939	2.74e-05	0.0090831
ENSG00000145354	CISD2	GTExv8.ALL.Spleen	4	rs223412	-4.37	rs223339	-4.46	-4.07213	326	4.0721	4.66e-05	0.0164595
ENSG00000145354	CISD2	GTExv8.ALL.Uterus	4	rs223412	-4.37	rs223482	-5.35	-4.19394	326	4.05598	4.99e-05	0.00855473
ENSG00000145354	CISD2	GTExv8.ALL.Skin_Not_Sun_Exposed_Suprapubic	4	rs223412	-4.37	rs223334	-9.98	-4.05093	326	3.85075	0.000118	0.0289184
ENSG00000145354	CISD2	GTExv8.ALL.Esophagus_Mucosa	4	rs223412	-4.37	rs223334	-8.18	-4.05093	326	4.12751	3.67e-05	0.0157279
ENSG00000145354	CISD2	GTExv8.ALL.Thyroid	4	rs223412	-4.37	rs223482	-8.79	-4.19394	325	4.19394	2.74e-05	0.0117051
ENSG00000145354	CISD2	GTExv8.ALL.Stomach	4	rs223412	-4.37	rs223482	-3.49	-4.19394	326	4.19394	2.74e-05	0.0109673
ENSG00000145354	CISD2	GTExv8.ALL.Nerve_Tibial	4	rs223412	-4.37	rs223313	-9.72	-4.10069	325	4.1214	3.77e-05	0.0176508
ENSG00000145354	CISD2	GTExv8.ALL.Lung	4	rs223412	-4.37	rs223482	-6.32	-4.19394	326	4.19394	2.74e-05	0.0100088
ENSG00000145354	CISD2	GTExv8.ALL.Colon_Transverse	4	rs223412	-4.37	rs724447	-6.34	-4.08233	326	4.08233	4.46e-05	0.014467
ENSG00000145354	CISD2	GTExv8.ALL.Brain_Hippocampus	4	rs223412	-4.37	rs223484	-3.78	-4.1947	326	3.7186	0.0002	0.0341818
ENSG00000145354	CISD2	GTExv8.ALL.Ovary	4	rs223412	-4.37	rs3886723	-3.99	-4.0583	326	4.12657	3.68e-05	0.0123464
ENSG00000145354	CISD2	GTExv8.ALL.Esophagus_Muscularis	4	rs223412	-4.37	rs223482	-8.17	-4.1939	326	4.1585	3.2e-05	0.0154912
ENSG00000145384	FABP2	GTExv8.ALL.Muscle_Skeletal	4	rs1459055	3.9	rs11724758	-7.64	3.76821	440	-3.76821	0.000164	0.0286927
ENSG00000145390	USP53	GTExv8.ALL.Heart_Left_Ventricle	4	rs1459055	3.9	rs10518336	4.64	3.75248	451	3.75248	0.000175	0.0263494
ENSG00000146374	RSPO3	GTExv8.ALL.Brain_Putamen_basal_ganglia	6	rs1936805	6.74	rs2326566	-3.58	6.04925	299	-4.06486	4.81e-05	0.014927
ENSG00000146469	VIP	GTExv8.ALL.Adipose_Subcutaneous	6	rs584336	13.11	rs9384034	-6.49	-1.65972	581	6.52422	6.84e-11	3.64e-07
ENSG00000146476	ARMT1	GTExv8.ALL.Whole_Blood	6	rs4870024	11.31	rs3800280	5.31	10.5178	569	5.78279	7.35e-09	1.7e-05
ENSG00000146476	ARMT1	GTExv8.ALL.Cells_Cultured_fibroblasts	6	rs4870024	11.31	rs3800274	-5.25	4.91818	571	-3.61599	0.000299	0.043812
ENSG00000146476	ARMT1	GTExv8.ALL.Pituitary	6	rs4870024	11.31	rs11550103	-4.36	3.4477	572	-4.38164	1.18e-05	0.0125336
ENSG00000146828	SLC12A9	GTExv8.ALL.Esophagus_Mucosa	7	rs314361	-4.67	rs6465776	-6.16	-3.77452	355	3.77108	0.000163	0.0311487
ENSG00000146828	SLC12A9	GTExv8.ALL.Pancreas	7	rs314361	-4.67	rs7794532	-3.65	-3.27965	354	3.72484	0.000195	0.0324746
ENSG00000146828	SLC12A9	GTExv8.ALL.Brain_Anterior_cingulate_cortex_BA24	7	rs314361	-4.67	rs13241786	-3.88	-3.3042	352	3.6465	0.000266	0.0359919
ENSG00000146830	GIGYF1	GTExv8.ALL.Brain_Spinal_cord_cervical_c-1	7	rs314361	-4.67	rs221784	4.49	3.4176	318	4.6072	4.08e-06	0.0022542
ENSG00000146830	GIGYF1	GTExv8.ALL.Spleen	7	rs314361	-4.67	rs3757859	5.28	2.4608	320	4.58763	4.48e-06	0.00517664
ENSG00000146830	GIGYF1	GTExv8.ALL.Pituitary	7	rs314361	-4.67	rs6942733	-6.79	-4.0487	319	4.65361	3.26e-06	0.00519399
ENSG00000146830	GIGYF1	GTExv8.ALL.Artery_Tibial	7	rs314361	-4.67	rs221784	8.73	3.4176	319	4.37873	1.19e-05	0.00539225
ENSG00000146830	GIGYF1	GTExv8.ALL.Lung	7	rs314361	-4.67	rs221774	8.45	3.1506	320	4.33014	1.49e-05	0.00789049
ENSG00000146830	GIGYF1	GTExv8.ALL.Whole_Blood	7	rs314361	-4.67	rs221803	9.04	3.15158	320	3.61677	0.000298	0.0423453
ENSG00000146830	GIGYF1	GTExv8.ALL.Artery_Aorta	7	rs314361	-4.67	rs221784	8.12	3.41755	321	4.00992	6.07e-05	0.0168394
ENSG00000146830	GIGYF1	GTExv8.ALL.Breast_Mammary_Tissue	7	rs314361	-4.67	rs221784	8.16	3.4176	320	4.5023	6.72e-06	0.0068575
ENSG00000146830	GIGYF1	GTExv8.ALL.Adipose_Visceral_Omentum	7	rs314361	-4.67	rs4729606	-7.84	-3.66904	320	4.53735	5.7e-06	0.00695319
ENSG00000146830	GIGYF1	GTExv8.ALL.Stomach	7	rs314361	-4.67	rs221774	8.84	3.15062	320	4.02823	5.62e-05	0.0165825
ENSG00000146830	GIGYF1	GTExv8.ALL.Heart_Left_Ventricle	7	rs314361	-4.67	rs221784	6	3.41755	319	4.55637	5.2e-06	0.003445
[truncated: 1,888 more rows]

## Sheet: Table S4
Table S4. The results of TWAS analyses for EMT of ovary.
[truncated: 778 more rows]

## Sheet: Table S5
Table S5. The results of TWAS analyses for EMT of pelvic peritoneum.
[truncated: 441 more rows]

[truncated: 14 more sheets: Table S6, Table S7, Table S8, Table S9, Table S10, Table S11, Table S12, Table S13, Table S14, Table S15, Table S16, Table S17, Table S18, Table S19]
